# Supplementary material for: Degenerate sequence-based CRISPR diagnostic for Crimean–Congo hemorrhagic fever virus
Source: PLoS Negl Trop Dis. 2022 Mar 10;16(3):e0010285. doi: 10.1371/journal.pntd.0010285 (PMC8939784; doi:10.1371/journal.pntd.0010285)
Supplement: S3 File — Multiple alignments of the CCHFV isolates in S2 File were conducted using Clustal Omega in Geneious Prime. Table lists nucleotide identity % between each pair of viral isolates. The highest degree of sequence divergence was 20.152%. The calculation did not include MW464975, which is described in GenBank (accessed on 2021-11-03) as having a “complete” sequence, but contains unknown nucleotide types (“N”s in the listed sequence). (CSV) [file pntd.0010285.s003.csv]

	lcl|KX013467.1_cds_APG38050.1_1	lcl|KR814838.1_cds_ANF05491.1_1	lcl|KR814840.1_cds_ANF05493.1_1	lcl|DQ211649.1_cds_ABB30049.1_1	lcl|KJ027522.1_cds_AHZ97364.1_1	lcl|MF511210.1_cds_ASW22351.1_1	lcl|MF511211.1_cds_ASW22352.1_1	lcl|MH133304.1_cds_AXH37992.1_1	lcl|MH133310.1_cds_AXH37994.1_1	lcl|MH133292.1_cds_AXH37988.1_1	lcl|MH133307.1_cds_AXH37993.1_1	lcl|MH133298.1_cds_AXH37990.1_1	lcl|MH133295.1_cds_AXH37989.1_1	lcl|MH133286.1_cds_AXH37986.1_1	lcl|MH133289.1_cds_AXH37987.1_1	lcl|MH483984.1_cds_AWX63616.1_1	lcl|MW058030.1_cds_QQK53154.1_1	lcl|AF428144.3_cds_AAL28095.2_1	lcl|MH133301.1_cds_AXH37991.1_1	lcl|MF511208.1_cds_ASW22349.1_1	lcl|MF511209.1_cds_ASW22350.1_1	lcl|MF511212.1_cds_ASW22353.1_1	lcl|MF511213.1_cds_ASW22354.1_1	lcl|KY362517.1_cds_ARB18231.1_1	lcl|MF511207.1_cds_ASW22348.1_1	lcl|GQ337053.1_cds_ACT88366.1_1	lcl|MF511214.1_cds_ASW22355.1_1	lcl|MF511216.1_cds_ASW22357.1_1	lcl|MF511215.1_cds_ASW22356.1_1	lcl|AY277676.2_cds_AAP46054.2_1	lcl|GU477489.1_cds_ADV31330.1_1	lcl|EU871766.2_cds_ACF93431.2_1	lcl|MF511217.1_cds_ASW22358.1_1	lcl|KU161586.1_cds_AOT86853.1_1	lcl|KU161587.1_cds_AOT86854.1_1	lcl|KJ027521.1_cds_AHZ97363.1_1	lcl|AF481802.1_cds_AAL90741.1_1	lcl|KR814854.1_cds_ANF05507.1_1	lcl|KX013470.1_cds_APG38053.1_1	lcl|KR814846.1_cds_ANF05499.1_1	lcl|KR814847.1_cds_ANF05500.1_1	lcl|KX013464.1_cds_APG38047.1_1	lcl|KX056061.1_cds_AQX83298.1_1	lcl|KX013473.1_cds_APG38056.1_1	lcl|KR814853.1_cds_ANF05506.1_1	lcl|KX013476.1_cds_APG38059.1_1	lcl|KR814849.1_cds_ANF05502.1_1	lcl|MN987249.1_cds_QPA18205.1_1	lcl|DQ211643.1_cds_ABB30043.1_1
lcl|KX013467.1_cds_APG38050.1_1		99.896	99.827	96.446	96.584	96.308	96.308	96.446	96.653	96.515	96.515	96.584	96.584	96.653	96.584	96.446	96.308	96.791	96.860	96.377	96.239	96.239	96.584	96.791	96.584	95.756	96.308	96.239	96.239	96.170	96.032	96.584	96.998	96.929	97.067	96.446	96.446	96.515	96.584	96.722	96.722	96.584	96.791	96.584	96.653	96.722	96.653	96.377	96.584
lcl|KR814838.1_cds_ANF05491.1_1	99.896		99.931	96.411	96.549	96.273	96.273	96.411	96.618	96.480	96.480	96.549	96.549	96.618	96.549	96.411	96.273	96.756	96.825	96.342	96.204	96.204	96.549	96.756	96.549	95.721	96.273	96.204	96.204	96.273	96.135	96.549	96.963	97.032	97.170	96.411	96.411	96.480	96.549	96.687	96.687	96.549	96.756	96.549	96.618	96.687	96.618	96.342	96.549
lcl|KR814840.1_cds_ANF05493.1_1	99.827	99.931		96.480	96.618	96.342	96.342	96.480	96.687	96.549	96.549	96.618	96.618	96.687	96.618	96.480	96.342	96.825	96.894	96.411	96.273	96.273	96.618	96.825	96.618	95.790	96.342	96.273	96.273	96.204	96.204	96.480	97.032	97.101	97.239	96.480	96.480	96.549	96.618	96.756	96.756	96.618	96.825	96.618	96.687	96.756	96.687	96.411	96.618
lcl|DQ211649.1_cds_ABB30049.1_1	96.446	96.411	96.480		99.724	97.516	97.516	97.930	98.137	97.999	98.137	98.206	98.068	98.137	98.068	97.930	97.792	98.275	98.344	97.861	97.861	97.861	98.206	98.275	98.206	97.447	97.861	97.861	97.861	97.516	97.654	98.206	97.378	97.861	97.861	97.654	97.516	97.723	97.930	97.792	97.792	97.723	97.723	97.654	97.585	97.792	97.723	97.447	97.792
lcl|KJ027522.1_cds_AHZ97364.1_1	96.584	96.549	96.618	99.724		97.654	97.654	98.068	98.275	98.137	98.137	98.206	98.206	98.275	98.206	98.068	97.930	98.551	98.620	97.861	97.861	97.861	98.206	98.275	98.206	97.585	97.999	97.999	97.999	97.654	97.792	98.344	97.516	97.999	97.999	97.792	97.654	97.861	97.930	97.930	97.930	97.861	97.861	97.792	97.723	97.930	97.861	97.585	97.930
lcl|MF511210.1_cds_ASW22351.1_1	96.308	96.273	96.342	97.516	97.654		100.000	97.930	98.137	97.999	97.999	98.068	98.068	98.137	98.068	97.930	97.792	98.413	98.482	98.137	97.999	97.999	98.206	98.413	98.344	97.032	97.585	97.585	97.585	97.101	97.239	97.792	96.963	97.308	97.308	97.378	97.101	97.032	97.101	97.239	97.239	97.101	97.170	97.101	97.032	97.239	97.170	96.894	97.239
lcl|MF511211.1_cds_ASW22352.1_1	96.308	96.273	96.342	97.516	97.654	100.000		97.930	98.137	97.999	97.999	98.068	98.068	98.137	98.068	97.930	97.792	98.413	98.482	98.137	97.999	97.999	98.206	98.413	98.344	97.032	97.585	97.585	97.585	97.101	97.239	97.792	96.963	97.308	97.308	97.378	97.101	97.032	97.101	97.239	97.239	97.101	97.170	97.101	97.032	97.239	97.170	96.894	97.239
lcl|MH133304.1_cds_AXH37992.1_1	96.446	96.411	96.480	97.930	98.068	97.930	97.930		99.379	99.241	99.241	99.310	99.310	99.379	99.310	99.172	99.034	98.827	98.896	98.137	98.137	98.137	98.344	98.551	98.482	97.239	97.861	97.861	97.861	97.378	97.516	98.068	97.239	97.585	97.585	97.378	97.239	97.308	97.378	97.516	97.516	97.378	97.447	97.378	97.308	97.516	97.447	97.170	97.378
lcl|MH133310.1_cds_AXH37994.1_1	96.653	96.618	96.687	98.137	98.275	98.137	98.137	99.379		99.724	99.862	99.793	99.793	99.862	99.793	99.517	99.379	99.034	99.103	98.344	98.344	98.344	98.551	98.758	98.689	97.447	98.068	98.068	98.068	97.585	97.723	98.275	97.447	97.792	97.792	97.585	97.447	97.516	97.585	97.723	97.723	97.585	97.654	97.585	97.516	97.723	97.654	97.378	97.585
lcl|MH133292.1_cds_AXH37988.1_1	96.515	96.480	96.549	97.999	98.137	97.999	97.999	99.241	99.724		99.724	99.793	99.793	99.862	99.793	99.517	99.379	98.896	98.965	98.344	98.344	98.344	98.413	98.620	98.551	97.308	97.930	97.930	97.930	97.447	97.585	98.137	97.308	97.654	97.654	97.447	97.308	97.378	97.447	97.585	97.585	97.447	97.516	97.447	97.378	97.585	97.516	97.239	97.447
lcl|MH133307.1_cds_AXH37993.1_1	96.515	96.480	96.549	98.137	98.137	97.999	97.999	99.241	99.862	99.724		99.931	99.793	99.862	99.793	99.517	99.379	98.896	98.965	98.482	98.482	98.482	98.551	98.758	98.689	97.308	97.930	97.930	97.930	97.447	97.585	98.137	97.308	97.654	97.654	97.447	97.308	97.378	97.585	97.585	97.585	97.447	97.516	97.447	97.378	97.585	97.516	97.239	97.447
lcl|MH133298.1_cds_AXH37990.1_1	96.584	96.549	96.618	98.206	98.206	98.068	98.068	99.310	99.793	99.793	99.931		99.862	99.931	99.862	99.586	99.448	98.965	99.034	98.551	98.551	98.551	98.620	98.827	98.758	97.378	97.999	97.999	97.999	97.516	97.654	98.206	97.378	97.723	97.723	97.516	97.378	97.447	97.654	97.654	97.654	97.516	97.585	97.516	97.447	97.654	97.585	97.308	97.516
lcl|MH133295.1_cds_AXH37989.1_1	96.584	96.549	96.618	98.068	98.206	98.068	98.068	99.310	99.793	99.793	99.793	99.862		99.931	99.862	99.586	99.448	98.965	99.034	98.413	98.413	98.413	98.482	98.689	98.620	97.378	97.999	97.999	97.999	97.516	97.654	98.206	97.378	97.723	97.723	97.516	97.378	97.447	97.516	97.654	97.654	97.516	97.585	97.516	97.447	97.654	97.585	97.308	97.516
lcl|MH133286.1_cds_AXH37986.1_1	96.653	96.618	96.687	98.137	98.275	98.137	98.137	99.379	99.862	99.862	99.862	99.931	99.931		99.931	99.655	99.517	99.034	99.103	98.482	98.482	98.482	98.551	98.758	98.689	97.447	98.068	98.068	98.068	97.585	97.723	98.275	97.447	97.792	97.792	97.585	97.447	97.516	97.585	97.723	97.723	97.585	97.654	97.585	97.516	97.723	97.654	97.378	97.585
lcl|MH133289.1_cds_AXH37987.1_1	96.584	96.549	96.618	98.068	98.206	98.068	98.068	99.310	99.793	99.793	99.793	99.862	99.862	99.931		99.586	99.448	98.965	99.034	98.413	98.413	98.413	98.620	98.827	98.758	97.378	97.999	97.999	97.999	97.516	97.654	98.206	97.516	97.723	97.723	97.516	97.378	97.447	97.516	97.654	97.654	97.516	97.585	97.516	97.447	97.654	97.585	97.308	97.516
lcl|MH483984.1_cds_AWX63616.1_1	96.446	96.411	96.480	97.930	98.068	97.930	97.930	99.172	99.517	99.517	99.517	99.586	99.586	99.655	99.586		99.862	99.103	99.034	98.275	98.275	98.275	98.344	98.551	98.482	97.239	97.861	97.861	97.861	97.378	97.516	98.068	97.239	97.585	97.585	97.447	97.308	97.378	97.447	97.585	97.585	97.447	97.516	97.447	97.516	97.585	97.516	97.239	97.447
lcl|MW058030.1_cds_QQK53154.1_1	96.308	96.273	96.342	97.792	97.930	97.792	97.792	99.034	99.379	99.379	99.379	99.448	99.448	99.517	99.448	99.862		98.965	98.896	98.137	98.137	98.137	98.206	98.413	98.344	97.101	97.723	97.723	97.723	97.239	97.378	97.930	97.101	97.447	97.447	97.308	97.170	97.239	97.308	97.447	97.447	97.308	97.378	97.308	97.378	97.447	97.378	97.101	97.308
lcl|AF428144.3_cds_AAL28095.2_1	96.791	96.756	96.825	98.275	98.551	98.413	98.413	98.827	99.034	98.896	98.896	98.965	98.965	99.034	98.965	99.103	98.965		99.931	98.620	98.620	98.620	98.827	99.034	98.965	97.723	98.344	98.482	98.344	97.861	97.999	98.551	97.585	98.068	98.068	97.723	97.585	97.654	97.723	97.861	97.861	97.723	97.930	97.723	97.792	97.861	97.792	97.516	97.861
lcl|MH133301.1_cds_AXH37991.1_1	96.860	96.825	96.894	98.344	98.620	98.482	98.482	98.896	99.103	98.965	98.965	99.034	99.034	99.103	99.034	99.034	98.896	99.931		98.689	98.689	98.689	98.896	99.103	99.034	97.792	98.413	98.551	98.413	97.930	98.068	98.620	97.654	98.137	98.137	97.792	97.654	97.723	97.792	97.930	97.930	97.792	97.999	97.792	97.861	97.930	97.861	97.585	97.930
lcl|MF511208.1_cds_ASW22349.1_1	96.377	96.342	96.411	97.861	97.861	98.137	98.137	98.137	98.344	98.344	98.482	98.551	98.413	98.482	98.413	98.275	98.137	98.620	98.689		99.862	99.862	98.827	99.034	99.103	97.308	97.930	97.930	97.930	97.308	97.447	97.999	97.032	97.516	97.516	97.308	97.032	97.101	97.308	97.308	97.308	97.170	97.239	97.170	97.101	97.308	97.308	97.032	97.308
lcl|MF511209.1_cds_ASW22350.1_1	96.239	96.204	96.273	97.861	97.861	97.999	97.999	98.137	98.344	98.344	98.482	98.551	98.413	98.482	98.413	98.275	98.137	98.620	98.689	99.862		99.862	98.827	99.034	99.103	97.308	97.930	97.930	97.930	97.308	97.447	97.999	97.032	97.516	97.516	97.308	97.032	97.101	97.308	97.308	97.308	97.170	97.239	97.170	97.101	97.308	97.308	97.032	97.308
lcl|MF511212.1_cds_ASW22353.1_1	96.239	96.204	96.273	97.861	97.861	97.999	97.999	98.137	98.344	98.344	98.482	98.551	98.413	98.482	98.413	98.275	98.137	98.620	98.689	99.862	99.862		98.827	99.034	99.103	97.308	97.930	97.930	97.930	97.447	97.585	97.999	97.032	97.654	97.654	97.308	97.032	97.101	97.308	97.308	97.308	97.170	97.239	97.170	97.101	97.308	97.308	97.032	97.308
lcl|MF511213.1_cds_ASW22354.1_1	96.584	96.549	96.618	98.206	98.206	98.206	98.206	98.344	98.551	98.413	98.551	98.620	98.482	98.551	98.620	98.344	98.206	98.827	98.896	98.827	98.827	98.827		99.517	99.448	97.516	98.137	98.137	98.137	97.654	97.792	98.344	97.516	97.861	97.861	97.654	97.378	97.447	97.654	97.654	97.654	97.516	97.585	97.516	97.447	97.654	97.585	97.308	97.654
lcl|KY362517.1_cds_ARB18231.1_1	96.791	96.756	96.825	98.275	98.275	98.413	98.413	98.551	98.758	98.620	98.758	98.827	98.689	98.758	98.827	98.551	98.413	99.034	99.103	99.034	99.034	99.034	99.517		99.655	97.585	98.206	98.206	98.206	97.723	97.861	98.413	97.585	98.068	98.068	97.723	97.585	97.654	97.861	97.861	97.861	97.723	97.792	97.723	97.654	97.861	97.792	97.516	97.723
lcl|MF511207.1_cds_ASW22348.1_1	96.584	96.549	96.618	98.206	98.206	98.344	98.344	98.482	98.689	98.551	98.689	98.758	98.620	98.689	98.758	98.482	98.344	98.965	99.034	99.103	99.103	99.103	99.448	99.655		97.516	98.137	98.137	98.137	97.654	97.792	98.344	97.516	97.861	97.861	97.654	97.378	97.447	97.654	97.654	97.654	97.516	97.585	97.516	97.447	97.654	97.585	97.308	97.654
lcl|GQ337053.1_cds_ACT88366.1_1	95.756	95.721	95.790	97.447	97.585	97.032	97.032	97.239	97.447	97.308	97.308	97.378	97.378	97.447	97.378	97.239	97.101	97.723	97.792	97.308	97.308	97.308	97.516	97.585	97.516		99.241	99.103	98.758	97.516	97.654	98.068	96.963	97.378	97.447	96.825	96.687	96.894	96.963	96.963	96.963	96.963	96.894	96.963	96.756	96.963	96.894	96.618	97.101
lcl|MF511214.1_cds_ASW22355.1_1	96.308	96.273	96.342	97.861	97.999	97.585	97.585	97.861	98.068	97.930	97.930	97.999	97.999	98.068	97.999	97.861	97.723	98.344	98.413	97.930	97.930	97.930	98.137	98.206	98.137	99.241		99.862	99.379	98.137	98.275	98.689	97.239	97.792	97.861	97.516	97.378	97.308	97.378	97.516	97.516	97.516	97.447	97.516	97.308	97.516	97.447	97.170	97.516
lcl|MF511216.1_cds_ASW22357.1_1	96.239	96.204	96.273	97.861	97.999	97.585	97.585	97.861	98.068	97.930	97.930	97.999	97.999	98.068	97.999	97.861	97.723	98.482	98.551	97.930	97.930	97.930	98.137	98.206	98.137	99.103	99.862		99.379	98.137	98.275	98.689	97.170	97.792	97.792	97.447	97.308	97.239	97.308	97.447	97.447	97.447	97.378	97.447	97.239	97.447	97.378	97.101	97.447
lcl|MF511215.1_cds_ASW22356.1_1	96.239	96.204	96.273	97.861	97.999	97.585	97.585	97.861	98.068	97.930	97.930	97.999	97.999	98.068	97.999	97.861	97.723	98.344	98.413	97.930	97.930	97.930	98.137	98.206	98.137	98.758	99.379	99.379		97.999	98.137	98.689	97.170	97.792	97.792	97.308	97.170	97.378	97.447	97.585	97.585	97.585	97.378	97.447	97.239	97.447	97.378	97.101	97.447
lcl|AY277676.2_cds_AAP46054.2_1	96.170	96.273	96.204	97.516	97.654	97.101	97.101	97.378	97.585	97.447	97.447	97.516	97.516	97.585	97.516	97.378	97.239	97.861	97.930	97.308	97.308	97.447	97.654	97.723	97.654	97.516	98.137	98.137	97.999		99.862	98.896	96.687	97.447	97.447	96.825	96.687	96.756	96.825	96.963	96.963	96.963	96.894	96.825	96.756	96.963	96.894	96.618	96.963
lcl|GU477489.1_cds_ADV31330.1_1	96.032	96.135	96.204	97.654	97.792	97.239	97.239	97.516	97.723	97.585	97.585	97.654	97.654	97.723	97.654	97.516	97.378	97.999	98.068	97.447	97.447	97.585	97.792	97.861	97.792	97.654	98.275	98.275	98.137	99.862		98.896	96.825	97.585	97.585	96.963	96.825	96.894	96.963	97.101	97.101	97.101	97.032	96.963	96.894	97.101	97.032	96.756	97.101
lcl|EU871766.2_cds_ACF93431.2_1	96.584	96.549	96.480	98.206	98.344	97.792	97.792	98.068	98.275	98.137	98.137	98.206	98.206	98.275	98.206	98.068	97.930	98.551	98.620	97.999	97.999	97.999	98.344	98.413	98.344	98.068	98.689	98.689	98.689	98.896	98.896		97.378	97.861	97.861	97.654	97.447	97.447	97.516	97.654	97.654	97.654	97.585	97.516	97.447	97.654	97.585	97.308	97.654
lcl|MF511217.1_cds_ASW22358.1_1	96.998	96.963	97.032	97.378	97.516	96.963	96.963	97.239	97.447	97.308	97.308	97.378	97.378	97.447	97.516	97.239	97.101	97.585	97.654	97.032	97.032	97.032	97.516	97.585	97.516	96.963	97.239	97.170	97.170	96.687	96.825	97.378		97.447	97.585	96.963	96.825	97.032	97.101	97.101	97.101	96.963	97.032	96.963	96.894	97.101	97.032	96.756	97.239
lcl|KU161586.1_cds_AOT86853.1_1	96.929	97.032	97.101	97.861	97.999	97.308	97.308	97.585	97.792	97.654	97.654	97.723	97.723	97.792	97.723	97.585	97.447	98.068	98.137	97.516	97.516	97.654	97.861	98.068	97.861	97.378	97.792	97.792	97.792	97.447	97.585	97.861	97.447		99.310	97.723	97.723	97.930	97.999	97.999	97.999	97.999	97.792	97.999	97.792	97.999	97.930	97.654	97.999
lcl|KU161587.1_cds_AOT86854.1_1	97.067	97.170	97.239	97.861	97.999	97.308	97.308	97.585	97.792	97.654	97.654	97.723	97.723	97.792	97.723	97.585	97.447	98.068	98.137	97.516	97.516	97.654	97.861	98.068	97.861	97.447	97.861	97.792	97.792	97.447	97.585	97.861	97.585	99.310		97.861	97.861	98.068	98.137	98.137	98.137	98.137	97.930	98.137	97.930	98.137	98.068	97.792	98.137
lcl|KJ027521.1_cds_AHZ97363.1_1	96.446	96.411	96.480	97.654	97.792	97.378	97.378	97.378	97.585	97.447	97.447	97.516	97.516	97.585	97.516	97.447	97.308	97.723	97.792	97.308	97.308	97.308	97.654	97.723	97.654	96.825	97.516	97.447	97.308	96.825	96.963	97.654	96.963	97.723	97.861		99.241	98.827	98.896	99.034	99.034	98.896	98.827	98.896	98.827	98.896	98.965	98.689	98.482
lcl|AF481802.1_cds_AAL90741.1_1	96.446	96.411	96.480	97.516	97.654	97.101	97.101	97.239	97.447	97.308	97.308	97.378	97.378	97.447	97.378	97.308	97.170	97.585	97.654	97.032	97.032	97.032	97.378	97.585	97.378	96.687	97.378	97.308	97.170	96.687	96.825	97.447	96.825	97.723	97.861	99.241		99.103	99.172	99.310	99.310	99.172	99.103	99.172	99.103	99.172	99.241	98.965	98.344
lcl|KR814854.1_cds_ANF05507.1_1	96.515	96.480	96.549	97.723	97.861	97.032	97.032	97.308	97.516	97.378	97.378	97.447	97.447	97.516	97.447	97.378	97.239	97.654	97.723	97.101	97.101	97.101	97.447	97.654	97.447	96.894	97.308	97.239	97.378	96.756	96.894	97.447	97.032	97.930	98.068	98.827	99.103		99.793	99.517	99.517	99.379	99.172	99.241	99.172	99.241	99.310	99.034	98.551
lcl|KX013470.1_cds_APG38053.1_1	96.584	96.549	96.618	97.930	97.930	97.101	97.101	97.378	97.585	97.447	97.585	97.654	97.516	97.585	97.516	97.447	97.308	97.723	97.792	97.308	97.308	97.308	97.654	97.861	97.654	96.963	97.378	97.308	97.447	96.825	96.963	97.516	97.101	97.999	98.137	98.896	99.172	99.793		99.586	99.586	99.448	99.241	99.310	99.241	99.310	99.379	99.103	98.620
lcl|KR814846.1_cds_ANF05499.1_1	96.722	96.687	96.756	97.792	97.930	97.239	97.239	97.516	97.723	97.585	97.585	97.654	97.654	97.723	97.654	97.585	97.447	97.861	97.930	97.308	97.308	97.308	97.654	97.861	97.654	96.963	97.516	97.447	97.585	96.963	97.101	97.654	97.101	97.999	98.137	99.034	99.310	99.517	99.586		99.724	99.586	99.379	99.448	99.379	99.448	99.517	99.241	98.620
lcl|KR814847.1_cds_ANF05500.1_1	96.722	96.687	96.756	97.792	97.930	97.239	97.239	97.516	97.723	97.585	97.585	97.654	97.654	97.723	97.654	97.585	97.447	97.861	97.930	97.308	97.308	97.308	97.654	97.861	97.654	96.963	97.516	97.447	97.585	96.963	97.101	97.654	97.101	97.999	98.137	99.034	99.310	99.517	99.586	99.724		99.586	99.379	99.448	99.379	99.448	99.517	99.241	98.620
lcl|KX013464.1_cds_APG38047.1_1	96.584	96.549	96.618	97.723	97.861	97.101	97.101	97.378	97.585	97.447	97.447	97.516	97.516	97.585	97.516	97.447	97.308	97.723	97.792	97.170	97.170	97.170	97.516	97.723	97.516	96.963	97.516	97.447	97.585	96.963	97.101	97.654	96.963	97.999	98.137	98.896	99.172	99.379	99.448	99.586	99.586		99.241	99.310	99.241	99.310	99.379	99.103	98.482
lcl|KX056061.1_cds_AQX83298.1_1	96.791	96.756	96.825	97.723	97.861	97.170	97.170	97.447	97.654	97.516	97.516	97.585	97.585	97.654	97.585	97.516	97.378	97.930	97.999	97.239	97.239	97.239	97.585	97.792	97.585	96.894	97.447	97.378	97.378	96.894	97.032	97.585	97.032	97.792	97.930	98.827	99.103	99.172	99.241	99.379	99.379	99.241		99.379	99.310	99.379	99.448	99.172	98.413
lcl|KX013473.1_cds_APG38056.1_1	96.584	96.549	96.618	97.654	97.792	97.101	97.101	97.378	97.585	97.447	97.447	97.516	97.516	97.585	97.516	97.447	97.308	97.723	97.792	97.170	97.170	97.170	97.516	97.723	97.516	96.963	97.516	97.447	97.447	96.825	96.963	97.516	96.963	97.999	98.137	98.896	99.172	99.241	99.310	99.448	99.448	99.310	99.379		99.379	99.448	99.517	99.241	98.482
lcl|KR814853.1_cds_ANF05506.1_1	96.653	96.618	96.687	97.585	97.723	97.032	97.032	97.308	97.516	97.378	97.378	97.447	97.447	97.516	97.447	97.516	97.378	97.792	97.861	97.101	97.101	97.101	97.447	97.654	97.447	96.756	97.308	97.239	97.239	96.756	96.894	97.447	96.894	97.792	97.930	98.827	99.103	99.172	99.241	99.379	99.379	99.241	99.310	99.379		99.517	99.586	99.310	98.413
lcl|KX013476.1_cds_APG38059.1_1	96.722	96.687	96.756	97.792	97.930	97.239	97.239	97.516	97.723	97.585	97.585	97.654	97.654	97.723	97.654	97.585	97.447	97.861	97.930	97.308	97.308	97.308	97.654	97.861	97.654	96.963	97.516	97.447	97.447	96.963	97.101	97.654	97.101	97.999	98.137	98.896	99.172	99.241	99.310	99.448	99.448	99.310	99.379	99.448	99.517		99.655	99.379	98.620
lcl|KR814849.1_cds_ANF05502.1_1	96.653	96.618	96.687	97.723	97.861	97.170	97.170	97.447	97.654	97.516	97.516	97.585	97.585	97.654	97.585	97.516	97.378	97.792	97.861	97.308	97.308	97.308	97.585	97.792	97.585	96.894	97.447	97.378	97.378	96.894	97.032	97.585	97.032	97.930	98.068	98.965	99.241	99.310	99.379	99.517	99.517	99.379	99.448	99.517	99.586	99.655		99.724	98.551
lcl|MN987249.1_cds_QPA18205.1_1	96.377	96.342	96.411	97.447	97.585	96.894	96.894	97.170	97.378	97.239	97.239	97.308	97.308	97.378	97.308	97.239	97.101	97.516	97.585	97.032	97.032	97.032	97.308	97.516	97.308	96.618	97.170	97.101	97.101	96.618	96.756	97.308	96.756	97.654	97.792	98.689	98.965	99.034	99.103	99.241	99.241	99.103	99.172	99.241	99.310	99.379	99.724		98.413
lcl|DQ211643.1_cds_ABB30043.1_1	96.584	96.549	96.618	97.792	97.930	97.239	97.239	97.378	97.585	97.447	97.447	97.516	97.516	97.585	97.516	97.447	97.308	97.861	97.930	97.308	97.308	97.308	97.654	97.723	97.654	97.101	97.516	97.447	97.447	96.963	97.101	97.654	97.239	97.999	98.137	98.482	98.344	98.551	98.620	98.620	98.620	98.482	98.413	98.482	98.413	98.620	98.551	98.413
lcl|KY484028.1_cds_ARB51448.1_1	96.584	96.549	96.618	97.792	97.930	97.239	97.239	97.378	97.585	97.447	97.447	97.516	97.516	97.585	97.516	97.447	97.308	97.861	97.930	97.308	97.308	97.308	97.654	97.723	97.654	97.101	97.516	97.447	97.447	96.963	97.101	97.654	97.239	97.999	98.137	98.482	98.344	98.551	98.620	98.620	98.620	98.482	98.413	98.482	98.413	98.620	98.551	98.413	100.000
lcl|U88412.1_cds_AAB48503.1_1	96.584	96.549	96.618	97.792	97.930	97.239	97.239	97.378	97.585	97.447	97.447	97.516	97.516	97.585	97.516	97.447	97.308	97.861	97.930	97.308	97.308	97.308	97.654	97.723	97.654	97.101	97.516	97.447	97.447	96.963	97.101	97.654	97.239	97.999	98.137	98.482	98.344	98.551	98.620	98.620	98.620	98.482	98.413	98.482	98.413	98.620	98.551	98.413	100.000
lcl|KR814845.1_cds_ANF05498.1_1	96.998	96.963	97.032	97.930	98.068	97.516	97.516	97.792	97.999	97.861	97.861	97.930	97.930	97.999	97.930	97.861	97.723	98.137	98.206	97.585	97.585	97.585	97.930	97.999	97.930	97.239	97.792	97.723	97.861	97.516	97.654	98.206	97.378	98.137	98.275	98.758	98.551	98.551	98.620	98.758	98.758	98.620	98.551	98.620	98.551	98.620	98.689	98.413	98.758
lcl|KR814851.1_cds_ANF05504.1_1	96.998	96.963	97.032	97.930	98.068	97.516	97.516	97.792	97.999	97.861	97.861	97.930	97.930	97.999	97.930	97.861	97.723	98.137	98.206	97.585	97.585	97.585	97.930	97.999	97.930	97.239	97.792	97.723	97.861	97.516	97.654	98.206	97.378	98.137	98.275	98.758	98.551	98.551	98.620	98.758	98.758	98.620	98.551	98.620	98.551	98.620	98.689	98.413	98.758
lcl|KR814850.1_cds_ANF05503.1_1	96.998	96.963	97.032	97.930	98.068	97.516	97.516	97.792	97.999	97.861	97.861	97.930	97.930	97.999	97.930	97.861	97.723	98.137	98.206	97.585	97.585	97.585	97.930	97.999	97.930	97.239	97.792	97.723	97.861	97.378	97.516	98.206	97.378	98.137	98.275	98.758	98.551	98.551	98.620	98.758	98.758	98.620	98.551	98.620	98.551	98.620	98.689	98.413	98.758
lcl|KR814837.1_cds_ANF05490.1_1	96.791	96.756	96.825	97.861	97.999	97.308	97.308	97.723	97.792	97.654	97.654	97.723	97.723	97.792	97.723	97.654	97.516	98.068	98.137	97.516	97.516	97.516	97.861	97.930	97.861	97.170	97.723	97.654	97.654	97.170	97.308	97.999	97.447	98.068	98.206	98.689	98.482	98.482	98.551	98.689	98.689	98.551	98.482	98.551	98.482	98.551	98.620	98.344	98.689
lcl|KR814839.1_cds_ANF05492.1_1	96.860	96.825	96.894	97.930	98.068	97.378	97.378	97.792	97.861	97.723	97.723	97.792	97.792	97.861	97.792	97.723	97.585	98.137	98.206	97.585	97.585	97.585	97.930	97.999	97.930	97.239	97.792	97.723	97.723	97.239	97.378	98.068	97.516	98.137	98.275	98.758	98.551	98.551	98.620	98.758	98.758	98.620	98.551	98.620	98.551	98.620	98.689	98.413	98.758
lcl|KR814843.1_cds_ANF05496.1_1	96.860	96.825	96.894	97.930	98.068	97.378	97.378	97.792	97.861	97.723	97.723	97.792	97.792	97.861	97.792	97.723	97.585	98.137	98.206	97.585	97.585	97.585	97.930	97.999	97.930	97.239	97.792	97.723	97.723	97.239	97.378	98.068	97.516	98.137	98.275	98.758	98.551	98.551	98.620	98.758	98.758	98.620	98.551	98.620	98.551	98.620	98.689	98.413	98.758
lcl|KR814855.1_cds_ANF05508.1_1	96.860	96.825	96.894	97.930	98.068	97.378	97.378	97.792	97.861	97.723	97.723	97.792	97.792	97.861	97.792	97.723	97.585	98.137	98.206	97.585	97.585	97.585	97.930	97.999	97.930	97.239	97.792	97.723	97.723	97.239	97.378	98.068	97.516	98.137	98.275	98.758	98.551	98.551	98.620	98.758	98.758	98.620	98.551	98.620	98.551	98.620	98.689	98.413	98.758
lcl|KX013488.1_cds_APG38071.1_1	96.929	96.894	96.963	97.999	98.137	97.516	97.516	97.792	97.999	97.861	97.861	97.930	97.930	97.999	97.930	97.861	97.723	98.275	98.344	97.723	97.723	97.723	98.206	98.137	98.068	97.378	97.930	97.861	97.861	97.378	97.516	98.206	97.585	98.206	98.344	98.827	98.620	98.620	98.689	98.827	98.827	98.689	98.620	98.689	98.620	98.689	98.758	98.482	98.827
lcl|KR814844.1_cds_ANF05497.1_1	96.860	96.825	96.894	98.068	98.068	97.378	97.378	97.654	97.861	97.723	97.861	97.930	97.792	97.861	97.792	97.723	97.585	98.137	98.206	97.723	97.723	97.723	98.068	98.137	98.068	97.239	97.792	97.723	97.723	97.378	97.516	98.068	97.516	98.137	98.275	98.758	98.551	98.551	98.758	98.758	98.758	98.620	98.551	98.620	98.551	98.620	98.689	98.413	98.758
lcl|AY277672.1_cds_AAP46050.1_1	96.860	96.825	96.894	97.930	98.068	97.378	97.378	97.654	97.861	97.723	97.723	97.792	97.792	97.861	97.792	97.723	97.585	98.137	98.206	97.585	97.585	97.585	97.930	97.999	97.930	97.239	97.792	97.723	97.723	97.239	97.378	98.068	97.516	98.137	98.275	98.758	98.551	98.551	98.620	98.758	98.758	98.620	98.551	98.620	98.551	98.620	98.689	98.413	98.758
lcl|KX013482.1_cds_APG38065.1_1	96.998	96.963	97.032	98.068	98.206	97.516	97.516	97.792	97.999	97.861	97.861	97.930	97.930	97.999	97.930	97.861	97.723	98.275	98.344	97.723	97.723	97.723	98.068	98.137	98.068	97.378	97.930	97.861	97.861	97.378	97.516	98.206	97.654	98.275	98.413	98.896	98.689	98.689	98.758	98.896	98.896	98.758	98.689	98.758	98.689	98.758	98.827	98.551	98.896
lcl|DQ206447.1_cds_ABB72472.1_1	97.136	97.101	97.170	98.206	98.344	97.654	97.654	97.930	98.137	97.999	97.999	98.068	98.068	98.137	98.068	97.999	97.861	98.413	98.482	97.861	97.861	97.861	98.206	98.275	98.206	97.516	98.068	97.999	97.999	97.516	97.654	98.344	97.792	98.413	98.551	98.896	98.689	98.689	98.758	98.896	98.896	98.758	98.689	98.758	98.689	98.758	98.827	98.551	98.896
lcl|DQ211644.1_cds_ABB30044.1_1	97.067	97.032	97.101	98.137	98.275	97.585	97.585	97.861	98.068	97.930	97.930	97.999	97.999	98.068	97.999	97.930	97.792	98.344	98.413	97.792	97.792	97.792	98.137	98.206	98.137	97.447	97.999	97.930	97.930	97.447	97.585	98.275	97.723	98.344	98.482	98.965	98.758	98.758	98.827	98.965	98.965	98.827	98.758	98.827	98.758	98.965	98.896	98.620	99.103
lcl|KX013479.1_cds_APG38062.1_1	96.998	96.963	97.032	98.068	98.206	97.516	97.516	97.792	97.999	97.861	97.861	97.930	97.930	97.999	97.930	97.861	97.723	98.275	98.344	97.723	97.723	97.723	98.068	98.137	98.068	97.378	97.930	97.861	97.861	97.378	97.516	98.206	97.654	98.275	98.413	98.896	98.689	98.689	98.758	98.896	98.896	98.758	98.689	98.758	98.689	98.896	98.827	98.551	99.034
lcl|KY982868.1_cds_ASZ84920.1_1	96.377	96.342	96.411	97.585	97.585	97.032	97.032	97.032	97.239	97.101	97.239	97.308	97.170	97.239	97.170	97.239	97.101	97.654	97.585	97.101	97.101	97.101	97.447	97.516	97.447	96.894	97.308	97.239	97.239	96.618	96.756	97.308	96.894	97.516	97.654	98.275	98.275	98.344	98.551	98.551	98.551	98.413	98.344	98.413	98.344	98.413	98.482	98.206	98.275
lcl|KY982869.1_cds_ASZ84923.1_1	96.377	96.342	96.411	97.585	97.585	97.032	97.032	97.032	97.239	97.101	97.239	97.308	97.170	97.239	97.170	97.239	97.101	97.654	97.585	97.101	97.101	97.101	97.447	97.516	97.447	96.894	97.308	97.239	97.239	96.618	96.756	97.308	96.894	97.516	97.654	98.275	98.275	98.344	98.551	98.551	98.551	98.413	98.344	98.413	98.344	98.413	98.482	98.206	98.275
lcl|KR814842.1_cds_ANF05495.1_1	96.791	96.756	96.825	97.999	97.999	97.447	97.447	97.585	97.930	97.654	97.930	97.861	97.723	97.792	97.723	97.654	97.516	98.068	98.137	97.654	97.654	97.654	97.999	98.068	97.999	97.170	97.723	97.654	97.654	97.170	97.308	97.861	97.308	98.068	98.206	98.689	98.689	98.758	98.965	98.965	98.965	98.827	98.758	98.827	98.758	98.827	98.896	98.620	98.827
lcl|KR814841.1_cds_ANF05494.1_1	96.998	97.032	97.101	98.068	98.206	97.516	97.516	97.792	97.999	97.861	97.861	97.930	97.930	97.999	97.930	97.861	97.723	98.275	98.344	97.723	97.723	97.723	98.068	98.137	98.068	97.516	98.068	97.999	97.999	97.447	97.585	98.068	97.516	98.482	98.620	98.758	98.758	98.827	98.896	99.034	99.034	98.896	98.827	99.034	98.896	98.896	98.965	98.689	98.896
lcl|KR814848.1_cds_ANF05501.1_1	96.998	96.963	97.032	98.206	98.344	97.654	97.654	97.792	97.999	97.861	97.861	97.930	97.930	97.999	97.930	97.861	97.723	98.275	98.344	97.723	97.723	97.723	98.068	98.137	98.068	97.378	97.930	97.861	97.861	97.378	97.516	98.068	97.516	98.275	98.413	99.034	99.034	99.103	99.172	99.310	99.310	99.172	99.103	99.172	99.103	99.241	99.241	98.965	99.034
lcl|KR814852.1_cds_ANF05505.1_1	96.791	96.756	96.825	97.999	98.137	97.447	97.447	97.585	97.792	97.654	97.654	97.723	97.723	97.792	97.723	97.792	97.654	98.068	98.137	97.516	97.516	97.516	97.861	97.930	97.861	97.170	97.723	97.654	97.654	97.170	97.308	97.861	97.378	98.068	98.206	98.827	98.827	98.896	98.965	99.103	99.103	98.965	98.896	98.965	98.896	99.034	99.034	98.758	98.827
lcl|KX056052.1_cds_AQX83289.1_1	96.515	96.480	96.549	97.861	97.999	97.170	97.170	97.308	97.516	97.378	97.378	97.447	97.447	97.516	97.447	97.378	97.239	97.792	97.861	97.378	97.378	97.378	97.585	97.654	97.585	97.032	97.447	97.378	97.378	97.032	97.170	97.723	97.170	97.930	98.068	98.551	98.551	98.758	98.827	98.965	98.827	98.689	98.620	98.689	98.620	98.689	98.758	98.482	98.689
lcl|KX056055.1_cds_AQX83292.1_1	96.480	96.446	96.515	97.826	97.964	97.136	97.136	97.412	97.481	97.343	97.343	97.412	97.412	97.481	97.412	97.343	97.205	97.757	97.826	97.205	97.205	97.205	97.550	97.619	97.550	96.998	97.412	97.343	97.481	96.860	96.998	97.550	97.136	97.895	98.033	98.516	98.516	98.723	98.792	98.930	98.792	98.654	98.585	98.654	98.585	98.723	98.723	98.447	98.654
lcl|KX056058.1_cds_AQX83295.1_1	96.568	96.532	96.603	98.018	98.089	97.240	97.240	97.381	97.594	97.452	97.452	97.523	97.523	97.594	97.523	97.452	97.311	97.877	97.948	97.311	97.311	97.311	97.665	97.735	97.665	97.169	97.594	97.523	97.452	96.957	97.098	97.665	97.240	98.018	98.160	98.726	98.726	98.868	98.938	99.080	98.938	98.797	98.726	98.797	98.726	98.868	98.868	98.585	98.797
lcl|KX013458.1_cds_APG38041.1_1	88.164	88.268	88.337	88.820	88.958	88.820	88.820	89.441	89.717	89.441	89.717	89.648	89.510	89.579	89.510	89.510	89.372	89.441	89.510	89.027	89.027	89.165	89.096	89.165	89.096	88.406	89.096	89.234	89.234	88.544	88.682	89.096	88.337	88.751	89.027	89.441	89.096	88.958	89.165	89.027	89.027	88.958	89.096	89.027	89.165	89.027	89.096	89.027	88.682
lcl|KX013461.1_cds_APG38044.1_1	88.302	88.406	88.475	88.958	89.096	88.958	88.958	89.579	89.855	89.579	89.855	89.786	89.648	89.717	89.648	89.648	89.510	89.579	89.648	89.165	89.165	89.303	89.234	89.303	89.234	88.544	89.234	89.372	89.372	88.682	88.820	89.234	88.475	88.889	89.165	89.579	89.234	89.096	89.303	89.165	89.165	89.096	89.234	89.165	89.303	89.165	89.234	89.165	88.820
lcl|KJ676542.1_cds_AHZ97368.1_1	87.888	87.992	88.061	88.751	88.751	89.027	89.027	89.234	89.441	89.165	89.441	89.372	89.234	89.303	89.234	89.372	89.234	89.234	89.165	88.820	88.820	88.958	88.889	89.096	88.889	88.268	88.889	89.027	88.889	88.613	88.751	89.165	87.992	88.406	88.820	89.234	88.889	88.751	88.958	88.958	88.820	88.751	88.889	88.820	88.820	88.820	88.889	88.820	88.613
lcl|MN930424.1_cds_QKV43183.1_1	88.095	88.199	88.268	88.613	88.613	88.889	88.889	89.096	89.303	89.027	89.303	89.234	89.096	89.165	89.096	89.234	89.096	89.096	89.027	88.682	88.682	88.820	88.751	88.958	88.751	88.130	88.751	88.889	88.751	88.613	88.751	88.889	87.854	88.544	88.820	89.096	88.820	88.751	88.958	88.958	88.958	88.751	88.889	88.820	88.958	88.958	89.027	89.027	88.475
lcl|MH396657.1_cds_QBP34431.1_1	88.440	88.544	88.613	88.820	88.820	89.096	89.096	89.303	89.510	89.234	89.510	89.441	89.303	89.372	89.303	89.441	89.303	89.303	89.234	88.889	88.889	89.027	88.958	89.303	88.958	88.406	88.958	89.096	88.958	88.820	88.958	89.096	88.061	88.889	89.303	89.303	89.165	89.096	89.303	89.303	89.303	89.096	89.234	89.165	89.165	89.165	89.234	89.234	88.682
lcl|JN572089.1_cds_AEO72054.1_1	88.164	88.268	88.337	88.682	88.682	88.958	88.958	89.165	89.372	89.096	89.372	89.303	89.165	89.234	89.165	89.303	89.165	89.165	89.096	88.751	88.751	88.889	88.820	89.027	88.820	88.268	88.820	88.958	88.820	88.682	88.820	88.958	87.923	88.613	89.027	89.165	88.889	88.820	89.027	89.027	89.027	88.820	88.958	88.889	88.889	88.889	88.958	88.958	88.544
lcl|MH396669.1_cds_QBP34443.1_1	87.957	88.061	88.130	88.613	88.613	88.889	88.889	88.958	89.165	88.958	89.165	89.096	88.958	89.027	88.958	89.096	88.958	89.096	89.027	88.682	88.682	88.820	88.751	88.958	88.751	88.475	89.027	89.165	88.889	88.613	88.751	88.889	87.716	88.544	88.958	89.096	88.820	88.751	88.958	88.958	88.958	88.751	88.889	88.820	88.820	88.820	88.889	88.889	88.475
lcl|MH396663.1_cds_QBP34437.1_1	88.164	88.268	88.337	88.682	88.682	88.958	88.958	89.165	89.372	89.165	89.372	89.303	89.165	89.234	89.165	89.303	89.165	89.165	89.096	88.751	88.751	88.889	88.820	89.027	88.820	88.406	88.958	89.096	88.820	88.682	88.820	88.958	87.923	88.613	89.027	89.165	88.889	88.820	89.027	89.027	89.027	88.820	88.958	88.889	88.889	88.889	88.958	88.958	88.544
lcl|MH396660.1_cds_QBP34434.1_1	88.095	88.199	88.268	88.613	88.613	88.889	88.889	89.096	89.303	89.096	89.303	89.234	89.096	89.165	89.096	89.234	89.096	89.096	89.027	88.682	88.682	88.820	88.889	89.096	88.889	88.199	88.751	88.889	88.751	88.613	88.751	88.889	87.992	88.544	88.958	89.096	88.820	88.751	88.958	88.958	88.958	88.751	88.889	88.820	88.820	88.820	88.889	88.889	88.475
lcl|MH396648.1_cds_QBP34422.1_1	88.233	88.337	88.406	88.751	88.751	89.027	89.027	89.234	89.441	89.165	89.441	89.372	89.234	89.303	89.234	89.372	89.234	89.234	89.165	88.820	88.820	88.958	88.889	89.096	88.889	88.337	88.889	89.027	88.889	88.751	88.889	89.027	87.992	88.682	89.096	89.096	88.958	88.889	89.096	89.096	89.096	88.889	89.027	88.958	88.958	88.958	89.027	89.027	88.613
lcl|MH396645.1_cds_QBP34419.1_1	88.233	88.337	88.406	88.751	88.751	89.027	89.027	89.234	89.441	89.165	89.441	89.372	89.234	89.303	89.234	89.372	89.234	89.234	89.165	88.820	88.820	88.958	88.889	89.096	88.889	88.337	88.889	89.027	88.889	88.751	88.889	89.027	87.992	88.682	89.096	89.234	88.958	88.889	89.096	89.096	89.234	88.889	89.027	88.958	88.958	88.958	89.027	89.027	88.613
lcl|JF922674.1_cds_AEO20236.1_1	88.371	88.475	88.544	88.889	88.889	89.165	89.165	89.372	89.579	89.303	89.579	89.510	89.372	89.441	89.372	89.510	89.372	89.372	89.303	88.958	88.958	89.096	89.027	89.234	89.027	88.475	89.027	89.165	89.027	88.889	89.027	89.165	88.130	88.820	89.234	89.372	89.096	89.027	89.234	89.234	89.234	89.027	89.165	89.096	89.096	89.096	89.165	89.165	88.751
lcl|JN572087.1_cds_AEO72052.1_1	88.371	88.475	88.544	88.889	88.889	89.165	89.165	89.372	89.579	89.303	89.579	89.510	89.372	89.441	89.372	89.510	89.372	89.372	89.303	88.958	88.958	89.096	89.027	89.234	89.027	88.475	89.027	89.165	89.027	88.889	89.027	89.165	88.130	88.820	89.234	89.372	89.096	89.027	89.234	89.234	89.234	89.027	89.165	89.096	89.096	89.096	89.165	89.165	88.751
lcl|JN572088.1_cds_AEO72053.1_1	88.371	88.475	88.544	88.889	88.889	89.165	89.165	89.372	89.579	89.303	89.579	89.510	89.372	89.441	89.372	89.510	89.372	89.372	89.303	88.958	88.958	89.096	89.027	89.234	89.027	88.475	89.027	89.165	89.027	88.889	89.027	89.165	88.130	88.820	89.234	89.372	89.096	89.027	89.234	89.234	89.234	89.027	89.165	89.096	89.096	89.096	89.165	89.165	88.751
lcl|JF922679.1_cds_AEO20241.1_1	88.371	88.475	88.544	88.889	88.889	89.165	89.165	89.372	89.579	89.303	89.579	89.510	89.372	89.441	89.372	89.510	89.372	89.372	89.303	88.958	88.958	89.096	89.027	89.234	89.027	88.475	89.027	89.165	89.027	88.889	89.027	89.165	88.130	88.820	89.234	89.372	89.096	89.027	89.234	89.234	89.234	89.027	89.165	88.958	89.096	89.096	89.165	89.165	88.751
lcl|JX051650.1_cds_AFY97403.1_1	88.371	88.475	88.544	88.889	88.889	89.165	89.165	89.372	89.579	89.303	89.579	89.510	89.372	89.441	89.372	89.510	89.372	89.372	89.303	88.958	88.958	89.096	89.027	89.234	89.027	88.475	89.027	89.165	89.027	88.889	89.027	89.165	88.130	88.820	89.234	89.372	89.096	89.027	89.234	89.234	89.234	89.027	89.165	89.096	89.096	89.096	89.165	89.165	88.751
lcl|MH396651.1_cds_QBP34425.1_1	88.233	88.337	88.406	88.751	88.751	89.027	89.027	89.234	89.441	89.165	89.441	89.372	89.234	89.303	89.234	89.372	89.234	89.234	89.165	88.958	88.958	89.096	88.889	89.096	88.889	88.337	88.889	89.027	88.889	88.751	88.889	89.027	87.992	88.682	89.096	89.234	88.958	88.889	89.096	89.096	89.096	88.889	89.027	88.958	88.958	88.958	89.027	89.027	88.613
lcl|JF922681.1_cds_AEO20243.1_1	88.302	88.406	88.475	88.820	88.820	89.096	89.096	89.303	89.510	89.234	89.510	89.441	89.303	89.372	89.303	89.441	89.303	89.303	89.234	88.889	88.889	89.027	88.958	89.165	88.958	88.406	88.958	89.096	88.958	88.820	88.958	89.096	88.061	88.751	89.165	89.303	89.027	88.958	89.165	89.165	89.165	88.958	89.096	89.027	89.027	89.027	89.096	89.096	88.682
lcl|MH396642.1_cds_QBP34416.1_1	88.302	88.406	88.475	88.820	88.820	89.096	89.096	89.303	89.510	89.234	89.510	89.441	89.303	89.372	89.303	89.441	89.303	89.303	89.234	88.889	88.889	89.027	88.958	89.165	88.958	88.406	88.958	89.096	88.958	88.820	88.958	89.096	88.061	88.751	89.165	89.303	89.027	88.958	89.165	89.165	89.165	88.958	89.096	89.027	89.027	89.027	89.096	89.096	88.682
lcl|KX013446.1_cds_APG38029.1_1	88.440	88.544	88.613	88.958	88.958	88.958	88.958	89.303	89.648	89.372	89.648	89.579	89.441	89.510	89.441	89.510	89.372	89.372	89.303	88.889	89.027	89.027	88.958	89.165	88.958	88.613	89.096	89.234	89.096	88.682	88.820	89.234	88.199	89.027	89.303	89.441	89.096	89.096	89.303	89.303	89.027	88.958	89.096	89.027	89.096	89.027	89.096	89.165	89.096
lcl|AY223475.1_cds_AAP29977.1_1	88.095	88.199	88.268	88.613	88.613	88.751	88.751	89.096	89.303	89.027	89.303	89.234	89.096	89.165	89.096	89.165	89.027	89.096	89.027	88.682	88.682	88.820	88.751	88.958	88.751	88.337	88.889	89.027	88.889	88.337	88.475	88.889	87.854	88.820	88.820	89.234	88.889	88.751	88.958	88.820	88.820	88.751	88.889	88.820	88.820	88.820	88.889	88.889	88.475
lcl|KX013449.1_cds_APG38032.1_1	87.957	88.061	88.130	88.475	88.475	88.613	88.613	88.958	89.165	88.889	89.165	89.096	88.958	89.027	88.958	89.096	88.958	88.958	88.889	88.544	88.544	88.682	88.613	88.820	88.613	88.199	88.751	88.889	88.751	88.199	88.337	88.751	87.716	88.682	88.682	89.096	88.751	88.613	88.820	88.820	88.682	88.613	88.751	88.682	88.682	88.682	88.751	88.751	88.337
lcl|AY049083.2_cds_AAL08395.2_1	88.854	88.958	89.027	89.234	89.234	89.648	89.648	89.717	89.924	89.648	89.924	89.855	89.717	89.786	89.717	89.855	89.717	89.717	89.648	89.303	89.303	89.441	89.372	89.579	89.372	88.958	89.510	89.648	89.510	88.958	89.096	89.372	88.613	89.303	89.441	89.717	89.441	89.372	89.579	89.579	89.441	89.372	89.372	89.303	89.303	89.303	89.372	89.372	89.165
lcl|AY297691.2_cds_AAQ23152.2_1	88.302	88.406	88.475	88.958	88.958	89.234	89.234	89.441	89.648	89.372	89.648	89.579	89.441	89.510	89.441	89.579	89.441	89.441	89.372	89.027	89.027	89.165	89.096	89.303	89.096	88.682	89.234	89.372	89.234	88.682	88.820	89.096	88.337	89.027	89.165	89.441	89.165	89.096	89.303	89.441	89.165	89.096	89.234	89.165	89.165	89.165	89.234	89.234	88.889
lcl|KY354080.1_cds_AQX34598.1_1	88.647	88.751	88.820	88.958	89.096	88.958	88.958	89.303	89.441	89.303	89.441	89.510	89.372	89.441	89.372	89.372	89.234	89.441	89.510	89.027	89.027	89.165	89.096	89.303	89.096	88.613	89.096	89.234	89.234	88.613	88.751	89.027	88.889	89.165	89.372	89.441	89.096	89.096	89.303	89.165	89.027	88.958	89.096	89.096	89.027	89.027	89.096	89.027	89.096
lcl|MH688497.1_cds_QBQ64916.1_1	88.647	88.751	88.820	88.958	89.096	88.958	88.958	89.303	89.441	89.303	89.441	89.510	89.372	89.441	89.372	89.372	89.234	89.441	89.510	89.027	89.027	89.165	89.096	89.303	89.096	88.613	89.096	89.234	89.234	88.613	88.751	89.027	88.889	89.165	89.372	89.441	89.096	89.096	89.303	89.165	89.027	88.958	89.096	89.096	89.027	89.027	89.096	89.027	89.096
lcl|GU477494.1_cds_ADD64468.1_1	88.716	88.820	88.889	88.613	88.751	88.613	88.613	89.096	89.234	89.096	89.234	89.303	89.165	89.234	89.165	89.165	89.027	89.096	89.165	88.751	88.751	88.889	88.820	89.027	88.820	88.406	88.889	89.027	89.027	88.130	88.268	88.682	88.406	89.096	89.303	89.372	89.027	89.027	89.234	89.096	88.958	88.889	89.027	89.027	88.958	88.958	89.027	88.958	88.889
lcl|FJ562093.1_cds_ACM78470.1_1	88.923	89.027	89.096	89.372	89.510	89.372	89.372	89.855	89.993	89.855	89.993	90.062	89.924	89.993	89.924	89.924	89.786	89.855	89.924	89.441	89.441	89.579	89.510	89.717	89.510	89.165	89.648	89.786	89.786	88.889	89.027	89.441	89.165	89.441	89.648	89.993	89.510	89.510	89.717	89.579	89.441	89.372	89.510	89.441	89.579	89.579	89.648	89.579	89.510
lcl|DQ227495.1_cds_ABB13524.1_1	88.854	88.958	89.027	89.165	89.303	89.165	89.165	89.648	89.786	89.648	89.786	89.855	89.717	89.786	89.717	89.855	89.717	89.786	89.717	89.234	89.234	89.372	89.303	89.510	89.303	88.958	89.441	89.579	89.579	88.682	88.820	89.234	88.958	89.372	89.579	89.924	89.441	89.441	89.648	89.510	89.372	89.303	89.441	89.372	89.372	89.372	89.441	89.372	89.441
lcl|DQ217602.1_cds_ABA42225.1_1	88.854	88.958	89.027	89.303	89.441	89.303	89.303	89.786	89.924	89.786	89.924	89.993	89.855	89.924	89.855	89.993	89.855	89.924	89.855	89.372	89.372	89.510	89.441	89.648	89.441	89.096	89.579	89.717	89.717	88.820	88.958	89.372	89.096	89.372	89.579	89.924	89.441	89.441	89.648	89.510	89.372	89.303	89.441	89.372	89.372	89.372	89.441	89.372	89.441
lcl|DQ227496.1_cds_ABB13525.1_1	88.923	89.027	89.096	89.372	89.510	89.372	89.372	89.855	89.993	89.855	89.993	90.062	89.924	89.993	89.924	90.062	89.924	89.993	89.924	89.441	89.441	89.579	89.510	89.717	89.510	89.165	89.648	89.786	89.786	88.889	89.027	89.441	89.165	89.441	89.648	89.993	89.510	89.510	89.717	89.579	89.441	89.372	89.510	89.441	89.441	89.441	89.510	89.441	89.510
lcl|MN832721.1_cds_QIQ56212.1_1	88.440	88.544	88.613	88.544	88.682	88.544	88.544	88.889	89.441	89.165	89.441	89.372	89.234	89.303	89.372	89.096	88.958	89.027	89.096	88.751	88.613	88.751	89.027	89.165	88.958	88.061	88.613	88.751	88.889	88.268	88.406	88.613	88.199	88.751	89.027	89.027	88.682	88.544	88.751	88.751	88.751	88.682	88.820	88.751	88.751	88.751	88.682	88.613	88.613
lcl|MN832724.1_cds_QIQ56215.1_1	88.233	88.337	88.406	88.337	88.475	88.337	88.337	88.820	89.234	88.958	89.234	89.165	89.027	89.096	89.027	88.889	88.751	88.820	88.889	88.544	88.406	88.544	88.682	88.820	88.613	88.130	88.820	88.958	88.889	88.337	88.475	88.406	87.854	88.544	88.820	89.096	88.751	88.475	88.682	88.682	88.682	88.544	88.751	88.682	88.682	88.682	88.613	88.544	88.337
lcl|KY484031.1_cds_ARB51451.1_1	88.647	88.751	88.820	88.889	89.027	88.751	88.751	89.234	89.648	89.372	89.648	89.579	89.441	89.510	89.441	89.303	89.165	89.372	89.441	88.958	88.820	88.958	89.303	89.372	89.303	88.406	88.958	89.096	89.303	88.682	88.820	89.096	88.475	88.958	89.234	89.510	89.027	88.889	89.096	89.096	89.096	89.027	89.165	89.096	89.096	89.234	89.027	89.096	88.889
lcl|AY029157.1_cds_AAK32973.1_1	89.130	89.234	89.303	89.303	89.441	89.027	89.027	89.510	89.924	89.648	89.924	89.855	89.717	89.786	89.717	89.510	89.372	89.648	89.717	89.372	89.234	89.372	89.579	89.786	89.717	88.682	89.234	89.372	89.441	88.820	88.958	89.372	88.820	89.441	89.717	90.269	89.924	89.648	89.855	89.717	89.717	89.648	89.786	89.717	89.855	89.717	89.648	89.717	89.510
lcl|AF354296.1_cds_AAK40124.1_1	89.061	89.165	89.234	89.234	89.372	88.958	88.958	89.441	89.855	89.579	89.855	89.786	89.648	89.717	89.648	89.441	89.303	89.510	89.579	89.165	89.027	89.165	89.372	89.579	89.510	88.613	89.165	89.303	89.372	88.751	88.889	89.303	88.751	89.372	89.648	90.200	89.855	89.579	89.786	89.648	89.648	89.579	89.648	89.648	89.648	89.648	89.579	89.648	89.441
lcl|AF362080.1_cds_AAK52505.1_1	89.130	89.234	89.303	89.303	89.441	89.027	89.027	89.510	89.924	89.648	89.924	89.855	89.717	89.786	89.717	89.510	89.372	89.648	89.717	89.234	89.096	89.234	89.441	89.648	89.579	88.682	89.234	89.372	89.441	88.820	88.958	89.372	88.820	89.441	89.717	90.269	89.924	89.648	89.855	89.717	89.717	89.648	89.786	89.717	89.717	89.717	89.648	89.717	89.510
lcl|DQ211642.1_cds_ABB30042.1_1	89.337	89.441	89.510	89.372	89.510	89.096	89.096	89.579	89.993	89.717	89.993	89.924	89.786	89.855	89.786	89.579	89.441	89.717	89.786	89.303	89.165	89.303	89.510	89.717	89.648	88.751	89.303	89.441	89.510	89.027	89.165	89.441	88.889	89.510	89.786	90.338	89.993	89.717	89.924	89.786	89.786	89.717	89.855	89.786	89.786	89.786	89.717	89.786	89.579
lcl|U88413.1_cds_AAB48504.1_1	89.476	89.579	89.648	89.510	89.648	89.234	89.234	89.717	90.131	89.855	90.131	90.062	89.924	89.993	89.924	89.717	89.579	89.855	89.924	89.441	89.303	89.441	89.648	89.855	89.786	88.889	89.303	89.441	89.648	89.165	89.303	89.579	89.027	89.648	89.924	90.200	89.855	89.855	90.062	89.924	89.924	89.855	89.993	89.924	89.924	89.924	89.855	89.924	89.717
lcl|AF481799.1_cds_AAL90738.1_1	88.992	89.096	89.027	89.027	89.165	88.751	88.751	89.372	89.786	89.510	89.786	89.717	89.579	89.648	89.717	89.441	89.303	89.372	89.441	89.096	88.958	89.096	89.165	89.372	89.165	88.475	89.165	89.234	89.303	88.544	88.544	89.096	88.820	88.820	89.234	89.786	89.441	89.165	89.372	89.372	89.372	89.303	89.441	89.234	89.372	89.234	89.303	89.234	89.027
lcl|KX013455.1_cds_APG38038.1_1	88.992	89.096	89.027	89.303	89.441	89.027	89.027	89.648	89.924	89.648	89.924	89.855	89.717	89.786	89.855	89.579	89.441	89.648	89.717	89.372	89.234	89.372	89.441	89.648	89.441	88.682	89.372	89.510	89.579	88.820	88.820	89.372	88.958	89.234	89.510	89.786	89.441	89.165	89.372	89.372	89.372	89.303	89.441	89.372	89.372	89.234	89.303	89.234	89.165
lcl|AY297692.2_cds_AAQ23153.2_1	89.268	89.372	89.441	89.717	89.855	89.993	89.993	90.200	90.614	90.476	90.752	90.683	90.545	90.614	90.545	90.407	90.269	90.200	90.269	90.200	90.062	90.200	90.131	90.200	90.131	89.234	89.924	90.062	90.131	89.372	89.510	89.786	89.372	89.924	90.062	90.200	89.855	89.579	89.786	89.786	89.786	89.717	89.717	89.648	89.648	89.648	89.579	89.510	89.441
lcl|MN866192.1_cds_QKW93964.1_1	89.683	89.786	89.855	89.855	89.993	89.717	89.717	90.338	90.752	90.614	90.890	90.821	90.683	90.752	90.683	90.683	90.545	90.476	90.545	90.200	90.062	90.200	90.131	90.200	90.131	89.372	89.993	90.131	90.200	89.234	89.372	89.786	89.510	90.200	90.338	90.338	89.993	89.855	89.924	89.924	89.924	89.855	89.855	89.786	89.924	89.786	89.717	89.648	89.579
lcl|MW298551.1_cds_QYF06546.1_1	89.614	89.717	89.786	89.786	89.924	89.648	89.648	90.269	90.683	90.545	90.821	90.752	90.614	90.683	90.614	90.476	90.338	90.269	90.338	90.131	89.993	90.131	90.062	90.131	90.062	89.234	89.924	90.062	90.131	89.165	89.303	89.717	89.441	90.131	90.269	90.269	89.924	89.648	89.855	89.855	89.855	89.786	89.786	89.855	89.717	89.717	89.648	89.579	89.510
lcl|MN930421.1_cds_QKV43180.1_1	89.821	89.924	89.993	89.993	90.131	89.855	89.855	90.476	90.890	90.752	91.028	90.959	90.821	90.890	90.821	90.683	90.545	90.476	90.545	90.338	90.200	90.338	90.269	90.338	90.269	89.441	90.131	90.269	90.338	89.372	89.510	89.924	89.648	90.338	90.476	90.476	90.131	89.855	90.062	90.062	90.062	89.993	89.993	89.924	89.924	89.924	89.855	89.786	89.717
lcl|MW298547.1_cds_QYF06542.1_1	89.752	89.855	89.924	89.924	90.062	89.786	89.786	90.407	90.821	90.683	90.959	90.890	90.752	90.821	90.752	90.614	90.476	90.407	90.476	90.269	90.131	90.269	90.200	90.269	90.200	89.372	90.062	90.200	90.269	89.303	89.441	89.855	89.579	90.269	90.407	90.545	90.200	89.786	89.993	89.993	89.993	89.924	89.924	89.855	89.855	89.855	89.786	89.717	89.648
lcl|MN866179.1_cds_QKW94270.1_1	89.890	89.993	90.062	90.062	90.200	89.924	89.924	90.407	90.821	90.683	90.959	90.890	90.752	90.821	90.752	90.614	90.476	90.545	90.614	90.407	90.269	90.407	90.338	90.407	90.338	89.510	90.200	90.338	90.407	89.441	89.579	89.993	89.717	90.407	90.545	90.545	90.200	89.924	90.131	90.131	90.131	90.062	90.062	89.993	89.993	89.993	89.924	89.855	89.786
lcl|MN866182.1_cds_QKW94273.1_1	89.890	89.993	90.062	90.062	90.200	89.924	89.924	90.407	90.821	90.683	90.959	90.890	90.752	90.821	90.752	90.614	90.476	90.545	90.614	90.407	90.269	90.407	90.338	90.407	90.338	89.510	90.200	90.338	90.407	89.441	89.579	89.993	89.717	90.407	90.545	90.545	90.200	89.924	90.131	90.131	90.131	90.062	90.062	89.993	89.993	89.993	89.924	89.855	89.786
lcl|MN866167.1_cds_QKW94261.1_1	89.890	89.993	90.062	89.924	90.062	89.924	89.924	90.545	90.959	90.821	91.097	91.028	90.890	90.959	90.890	90.752	90.614	90.545	90.614	90.407	90.269	90.407	90.338	90.407	90.338	89.510	90.200	90.338	90.407	89.441	89.579	89.993	89.717	90.407	90.545	90.545	90.200	89.924	90.131	90.131	90.131	90.062	90.062	89.993	89.993	89.993	89.924	89.855	89.786
lcl|MN866176.1_cds_QKW94267.1_1	89.890	89.993	90.062	89.924	90.062	89.924	89.924	90.545	90.959	90.821	91.097	91.028	90.890	90.959	90.890	90.752	90.614	90.545	90.614	90.407	90.269	90.407	90.338	90.407	90.338	89.510	90.200	90.338	90.407	89.441	89.579	89.993	89.717	90.407	90.545	90.545	90.200	89.924	90.131	90.131	90.131	90.062	90.062	89.993	89.993	89.993	89.924	89.855	89.786
lcl|MN866137.1_cds_QKW94234.1_1	89.752	89.855	89.924	89.924	90.062	89.786	89.786	90.407	90.821	90.683	90.959	90.890	90.752	90.821	90.752	90.752	90.614	90.545	90.476	90.269	90.131	90.269	90.200	90.269	90.200	89.372	90.062	90.200	90.269	89.303	89.441	89.855	89.579	90.269	90.407	90.407	90.062	89.786	89.993	89.993	89.993	89.924	89.924	89.855	89.855	89.855	89.786	89.717	89.648
lcl|MN930427.1_cds_QKV43186.1_1	89.752	89.855	89.924	89.924	90.062	89.786	89.786	90.407	90.821	90.683	90.959	90.890	90.752	90.821	90.752	90.752	90.614	90.545	90.476	90.269	90.131	90.269	90.200	90.269	90.200	89.372	90.062	90.200	90.269	89.303	89.441	89.855	89.579	90.269	90.407	90.407	90.062	89.786	89.993	89.993	89.993	89.924	89.924	89.855	89.855	89.855	89.786	89.717	89.648
lcl|MN930428.1_cds_QKV43187.1_1	89.752	89.855	89.924	89.924	90.062	89.786	89.786	90.407	90.821	90.683	90.959	90.890	90.752	90.821	90.752	90.752	90.614	90.545	90.476	90.269	90.131	90.269	90.200	90.269	90.200	89.372	90.062	90.200	90.269	89.303	89.441	89.855	89.579	90.269	90.407	90.407	90.062	89.786	89.993	89.993	89.993	89.924	89.924	89.855	89.855	89.855	89.786	89.717	89.648
lcl|MH396675.1_cds_QBP34449.1_1	89.821	89.924	89.993	89.993	90.131	89.855	89.855	90.476	90.890	90.752	91.028	90.959	90.821	90.890	90.821	90.683	90.545	90.476	90.545	90.338	90.200	90.338	90.269	90.338	90.269	89.441	90.131	90.269	90.338	89.372	89.510	89.924	89.648	90.338	90.476	90.476	90.131	89.855	90.062	90.062	90.062	89.993	89.993	89.924	89.924	89.924	89.855	89.786	89.717
lcl|MN866149.1_cds_QKW94246.1_1	89.821	89.924	89.993	89.993	90.131	89.855	89.855	90.476	90.890	90.752	91.028	90.959	90.821	90.890	90.821	90.683	90.545	90.476	90.545	90.338	90.200	90.338	90.269	90.338	90.269	89.441	90.131	90.269	90.338	89.372	89.510	89.924	89.648	90.338	90.476	90.476	90.131	89.855	90.062	90.062	90.062	89.993	89.993	89.924	89.924	89.924	89.855	89.786	89.717
lcl|MN866158.1_cds_QKW94255.1_1	89.821	89.924	89.993	89.993	90.131	89.855	89.855	90.476	90.890	90.752	91.028	90.959	90.821	90.890	90.821	90.683	90.545	90.476	90.545	90.338	90.200	90.338	90.269	90.338	90.269	89.441	90.131	90.269	90.338	89.372	89.510	89.924	89.648	90.338	90.476	90.476	90.131	89.855	90.062	90.062	90.062	89.993	89.993	89.924	89.924	89.924	89.855	89.786	89.717
lcl|MN866131.1_cds_QKW94228.1_1	89.890	89.993	90.062	90.062	90.200	89.924	89.924	90.545	90.959	90.821	91.097	91.028	90.890	90.959	90.890	90.752	90.614	90.545	90.614	90.407	90.269	90.407	90.338	90.407	90.338	89.510	90.200	90.338	90.407	89.441	89.579	89.993	89.717	90.407	90.545	90.545	90.200	89.924	90.131	90.131	90.131	90.062	90.062	89.993	89.993	89.993	89.924	89.855	89.786
lcl|MN930422.1_cds_QKV43181.1_1	89.268	89.372	89.441	89.441	89.579	89.303	89.303	89.924	90.338	90.338	90.476	90.407	90.269	90.338	90.269	90.131	89.993	89.924	89.993	89.786	89.648	89.786	89.717	89.786	89.717	89.027	89.579	89.717	89.786	88.958	89.096	89.510	89.096	89.924	90.200	90.062	89.717	89.441	89.648	89.648	89.648	89.579	89.441	89.510	89.510	89.510	89.441	89.372	89.303
lcl|MW298548.1_cds_QYF06543.1_1	89.268	89.372	89.441	89.441	89.579	89.303	89.303	89.924	90.338	90.338	90.476	90.407	90.269	90.338	90.269	90.131	89.993	89.924	89.993	89.786	89.648	89.786	89.717	89.786	89.717	89.027	89.579	89.717	89.786	88.958	89.096	89.510	89.096	89.924	90.200	90.062	89.717	89.441	89.648	89.648	89.648	89.579	89.441	89.510	89.510	89.510	89.441	89.372	89.303
lcl|MW298549.1_cds_QYF06544.1_1	89.752	89.855	89.924	89.924	90.062	89.786	89.786	90.407	90.821	90.683	90.959	90.890	90.752	90.821	90.752	90.614	90.476	90.407	90.476	90.269	90.131	90.269	90.200	90.269	90.200	89.510	90.062	90.200	90.269	89.303	89.441	89.855	89.579	90.407	90.545	90.407	90.200	89.924	90.131	90.131	90.131	90.062	89.924	89.993	89.993	89.993	89.924	89.855	89.786
lcl|MN866134.1_cds_QKW94231.1_1	89.337	89.441	89.510	89.510	89.648	89.510	89.510	90.131	90.545	90.407	90.683	90.614	90.476	90.545	90.476	90.338	90.200	90.131	90.200	89.993	89.855	89.993	89.786	89.993	89.924	89.096	89.648	89.786	89.855	88.889	89.027	89.441	89.165	89.993	90.131	90.131	89.786	89.510	89.717	89.717	89.717	89.648	89.510	89.579	89.579	89.579	89.510	89.441	89.372
lcl|MN930429.1_cds_QKV43188.1_1	89.614	89.717	89.786	89.786	89.924	89.510	89.510	90.269	90.683	90.545	90.821	90.752	90.614	90.683	90.614	90.476	90.338	90.269	90.338	90.131	89.993	90.131	90.062	90.131	90.062	89.372	89.924	90.062	90.131	89.165	89.303	89.717	89.441	90.269	90.407	90.407	90.062	89.786	89.993	89.993	89.993	89.924	89.786	89.855	89.855	89.855	89.786	89.717	89.648
lcl|MN866172.1_cds_QKW94263.1_1	89.476	89.579	89.648	89.648	89.786	89.648	89.648	90.269	90.683	90.545	90.821	90.752	90.614	90.683	90.614	90.476	90.338	90.269	90.338	90.131	89.993	90.131	89.924	90.131	90.062	89.234	89.786	89.924	89.993	89.027	89.165	89.579	89.303	90.131	90.269	90.269	89.924	89.648	89.855	89.855	89.855	89.786	89.648	89.717	89.717	89.717	89.648	89.579	89.510
lcl|MN866154.1_cds_QKW94251.1_1	89.545	89.648	89.717	89.717	89.855	89.579	89.579	90.200	90.614	90.476	90.752	90.683	90.545	90.614	90.545	90.407	90.269	90.200	90.269	90.131	89.993	90.131	89.993	90.062	89.993	89.303	89.855	89.993	90.062	89.096	89.234	89.648	89.372	90.200	90.338	90.338	89.993	89.717	89.924	89.924	89.924	89.855	89.717	89.786	89.786	89.786	89.855	89.786	89.579
lcl|MN866146.1_cds_QKW94243.1_1	89.683	89.786	89.855	89.717	89.855	89.717	89.717	90.200	90.614	90.476	90.752	90.683	90.545	90.614	90.545	90.407	90.269	90.200	90.269	90.062	89.924	90.062	89.993	90.062	89.993	89.303	89.855	89.993	90.062	89.096	89.234	89.648	89.510	90.200	90.338	90.338	89.993	89.717	89.924	89.924	89.924	89.855	89.717	89.786	89.786	89.786	89.717	89.648	89.579
lcl|MN866152.1_cds_QKW94249.1_1	89.683	89.786	89.855	89.717	89.855	89.717	89.717	90.200	90.614	90.476	90.752	90.683	90.545	90.614	90.545	90.407	90.269	90.200	90.269	90.062	89.924	90.062	89.993	90.062	89.993	89.303	89.855	89.993	90.062	89.096	89.234	89.648	89.510	90.200	90.338	90.338	89.993	89.717	89.924	89.924	89.924	89.855	89.717	89.786	89.786	89.786	89.717	89.648	89.579
lcl|MN866161.1_cds_QKW94258.1_1	89.683	89.786	89.855	89.717	89.855	89.717	89.717	90.200	90.614	90.476	90.752	90.683	90.545	90.614	90.545	90.407	90.269	90.200	90.269	90.062	89.924	90.062	89.993	90.062	89.993	89.303	89.855	89.993	90.062	89.096	89.234	89.648	89.510	90.200	90.338	90.338	89.993	89.717	89.924	89.924	89.924	89.855	89.717	89.786	89.786	89.786	89.717	89.648	89.579
lcl|MN866143.1_cds_QKW94240.1_1	89.545	89.648	89.717	89.717	89.855	89.579	89.579	90.200	90.614	90.476	90.752	90.683	90.545	90.614	90.545	90.407	90.269	90.200	90.269	90.062	89.924	90.062	89.993	90.062	89.993	89.303	89.855	89.993	90.062	89.096	89.234	89.648	89.372	90.200	90.338	90.338	90.131	89.717	89.924	89.924	89.924	89.855	89.717	89.786	89.786	89.786	89.717	89.648	89.579
lcl|MN866128.1_cds_QKW94225.1_1	89.545	89.648	89.717	89.717	89.855	89.579	89.579	90.200	90.614	90.476	90.752	90.683	90.545	90.614	90.545	90.407	90.269	90.200	90.269	90.062	89.924	90.062	89.993	90.062	89.993	89.303	89.855	89.993	90.062	89.096	89.234	89.648	89.372	90.200	90.338	90.338	89.993	89.717	89.924	89.924	89.924	89.855	89.717	89.786	89.786	89.786	89.717	89.648	89.579
lcl|MN866140.1_cds_QKW94237.1_1	89.614	89.717	89.786	89.786	89.924	89.648	89.648	90.269	90.683	90.545	90.821	90.752	90.614	90.683	90.614	90.476	90.338	90.269	90.338	90.131	89.993	90.131	90.062	90.131	90.062	89.372	89.924	90.062	90.131	89.165	89.303	89.717	89.441	90.269	90.407	90.407	90.062	89.786	89.993	89.993	89.993	89.924	89.786	89.855	89.855	89.855	89.786	89.717	89.648
lcl|MN930423.1_cds_QKV43182.1_1	89.614	89.717	89.786	89.786	89.924	89.648	89.648	90.269	90.683	90.545	90.821	90.752	90.614	90.683	90.614	90.476	90.338	90.269	90.338	90.131	89.993	90.131	90.062	90.131	90.062	89.372	89.924	90.062	90.131	89.165	89.303	89.717	89.441	90.269	90.407	90.407	90.062	89.786	89.993	89.993	89.993	89.924	89.786	89.855	89.855	89.855	89.786	89.717	89.648
lcl|MN930426.1_cds_QKV43185.1_1	89.614	89.717	89.786	89.786	89.924	89.648	89.648	90.269	90.683	90.545	90.821	90.752	90.614	90.683	90.614	90.476	90.338	90.269	90.338	90.131	89.993	90.131	90.062	90.131	90.062	89.372	89.924	90.062	90.131	89.165	89.303	89.717	89.441	90.269	90.407	90.407	90.062	89.786	89.993	89.993	89.993	89.924	89.786	89.855	89.855	89.855	89.786	89.717	89.648
lcl|MW298553.1_cds_QYF06548.1_1	89.614	89.717	89.786	89.786	89.924	89.648	89.648	90.269	90.683	90.545	90.821	90.752	90.614	90.683	90.614	90.476	90.338	90.269	90.338	90.131	89.993	90.131	90.062	90.131	90.062	89.372	89.924	90.062	90.131	89.165	89.303	89.717	89.441	90.269	90.407	90.407	90.062	89.786	89.993	89.993	89.993	89.924	89.786	89.855	89.855	89.855	89.786	89.717	89.648
lcl|MN689739.1_cds_QQL93571.1_1	87.371	87.440	87.371	87.647	87.785	87.923	87.923	88.130	88.544	88.406	88.682	88.613	88.475	88.544	88.613	88.199	88.061	87.992	88.061	88.061	88.061	88.061	88.199	88.406	88.475	87.302	87.854	87.854	88.268	87.440	87.440	87.854	87.923	87.440	87.716	88.406	87.923	88.337	88.406	88.199	88.337	88.130	88.130	88.130	88.199	88.406	88.544	88.544	87.785
lcl|MN866211.1_cds_QKW93983.1_1	88.406	88.475	88.544	89.234	89.372	88.889	88.889	89.234	89.510	89.441	89.510	89.579	89.441	89.510	89.441	89.234	89.096	89.372	89.441	89.027	89.027	89.165	89.165	89.234	89.303	88.544	88.958	89.096	89.303	88.613	88.751	88.889	89.372	89.441	89.717	88.958	88.958	89.027	89.234	88.958	89.096	88.889	89.027	89.096	88.820	88.958	89.165	89.165	88.958
lcl|MN866197.1_cds_QKW93969.1_1	87.836	87.905	87.974	88.803	88.941	88.320	88.320	88.665	88.803	88.734	88.803	88.872	88.734	88.803	88.734	88.527	88.389	88.803	88.872	88.458	88.458	88.596	88.458	88.527	88.596	88.458	88.803	88.941	89.079	88.182	88.320	88.320	88.941	88.872	89.148	88.389	88.389	88.596	88.803	88.389	88.527	88.320	88.458	88.527	88.251	88.389	88.596	88.596	88.389
lcl|MW298552.1_cds_QYF06547.1_1	87.854	87.923	87.992	88.820	88.958	88.337	88.337	88.820	88.958	88.889	88.958	89.027	88.889	88.958	88.889	88.682	88.544	88.820	88.889	88.475	88.475	88.613	88.475	88.544	88.613	88.475	88.820	88.958	89.096	88.337	88.475	88.475	88.958	88.889	89.165	88.544	88.544	88.751	88.958	88.544	88.682	88.475	88.613	88.682	88.406	88.544	88.751	88.751	88.406
lcl|MN866203.1_cds_QKW93975.1_1	87.992	88.061	88.130	88.958	89.096	88.475	88.475	88.820	88.958	88.889	88.958	89.027	88.889	88.958	88.889	88.682	88.544	88.958	89.027	88.613	88.613	88.751	88.613	88.682	88.751	88.613	88.958	89.096	89.234	88.337	88.475	88.475	89.096	89.027	89.303	88.544	88.544	88.751	88.958	88.544	88.682	88.475	88.613	88.682	88.406	88.544	88.751	88.751	88.544
lcl|MN866205.1_cds_QKW93977.1_1	87.923	87.992	88.061	88.889	89.027	88.406	88.406	88.751	88.889	88.820	88.889	88.958	88.820	88.889	88.820	88.613	88.475	88.889	88.958	88.544	88.544	88.682	88.544	88.613	88.682	88.544	88.889	89.027	89.165	88.268	88.406	88.406	89.027	88.958	89.234	88.475	88.475	88.682	88.889	88.475	88.613	88.406	88.544	88.613	88.337	88.475	88.682	88.682	88.475
lcl|MN866209.1_cds_QKW93981.1_1	87.923	87.992	88.061	88.889	89.027	88.406	88.406	88.751	88.889	88.820	88.889	88.958	88.820	88.889	88.820	88.613	88.475	88.889	88.958	88.544	88.544	88.682	88.544	88.613	88.682	88.544	88.889	89.027	89.165	88.268	88.406	88.406	89.027	88.958	89.234	88.475	88.475	88.682	88.889	88.475	88.613	88.406	88.544	88.613	88.337	88.475	88.682	88.682	88.475
lcl|MN866214.1_cds_QKW93986.1_1	87.923	87.992	88.061	88.889	89.027	88.406	88.406	88.751	88.889	88.820	88.889	88.958	88.820	88.889	88.820	88.613	88.475	88.889	88.958	88.544	88.544	88.682	88.544	88.613	88.682	88.544	88.889	89.027	89.165	88.268	88.406	88.406	89.027	88.958	89.234	88.475	88.475	88.682	88.889	88.475	88.613	88.406	88.544	88.613	88.337	88.475	88.682	88.682	88.475
lcl|MN866217.1_cds_QKW93989.1_1	87.923	87.992	88.061	88.889	89.027	88.406	88.406	88.751	88.889	88.820	88.889	88.958	88.820	88.889	88.820	88.613	88.475	88.889	88.958	88.544	88.544	88.682	88.544	88.613	88.682	88.544	88.889	89.027	89.165	88.268	88.406	88.406	89.027	88.958	89.234	88.475	88.475	88.682	88.889	88.475	88.613	88.406	88.544	88.613	88.337	88.475	88.682	88.682	88.475
lcl|MW298550.1_cds_QYF06545.1_1	87.302	87.371	87.440	88.268	88.268	87.923	87.923	88.820	88.958	89.027	89.096	89.165	89.027	89.096	89.027	88.820	88.682	88.682	88.751	88.475	88.475	88.613	88.337	88.544	88.613	88.061	88.268	88.406	88.544	87.647	87.785	88.268	88.889	88.613	89.165	88.406	88.337	88.751	88.820	88.406	88.544	88.337	88.475	88.406	88.268	88.406	88.613	88.613	88.268
lcl|MH396672.1_cds_QBP34446.1_1	87.302	87.371	87.440	88.268	88.268	87.923	87.923	88.820	88.958	89.027	89.096	89.165	89.027	89.096	89.027	88.820	88.682	88.682	88.751	88.475	88.475	88.613	88.337	88.544	88.613	88.061	88.268	88.406	88.544	87.647	87.785	88.268	88.889	88.613	89.165	88.406	88.337	88.751	88.820	88.406	88.544	88.337	88.475	88.406	88.268	88.406	88.613	88.613	88.268
lcl|MH396666.1_cds_QBP34440.1_1	87.440	87.509	87.578	88.406	88.406	88.061	88.061	88.958	89.096	89.165	89.234	89.303	89.165	89.234	89.165	88.958	88.820	88.820	88.889	88.613	88.613	88.751	88.475	88.682	88.751	88.199	88.406	88.544	88.682	87.785	87.923	88.406	89.027	88.751	89.303	88.544	88.475	88.889	88.958	88.544	88.682	88.475	88.613	88.544	88.406	88.544	88.751	88.751	88.406
lcl|MN930425.1_cds_QKV43184.1_1	87.509	87.578	87.647	88.475	88.475	88.130	88.130	89.027	89.165	89.234	89.303	89.372	89.234	89.303	89.234	89.027	88.889	88.889	88.958	88.682	88.682	88.820	88.544	88.751	88.820	88.268	88.475	88.613	88.751	87.854	87.992	88.475	89.096	88.820	89.372	88.613	88.544	88.820	88.889	88.613	88.751	88.544	88.682	88.613	88.475	88.613	88.820	88.820	88.475
lcl|JX908640.1_cds_AFU75554.1_1	88.751	88.751	88.820	89.786	89.786	89.096	89.096	89.579	89.717	89.786	89.855	89.924	89.786	89.855	89.786	89.579	89.441	89.717	89.786	89.372	89.372	89.510	89.510	89.579	89.648	89.096	89.441	89.579	89.717	88.889	89.027	89.372	89.786	89.717	90.131	89.303	89.165	89.372	89.579	89.303	89.441	89.372	89.372	89.303	89.303	89.303	89.510	89.648	89.510
lcl|MN135942.1_cds_QIQ51271.1_1	87.923	87.992	88.061	88.820	88.820	88.268	88.268	88.751	88.889	88.958	89.027	89.096	88.958	89.027	88.958	88.751	88.613	88.751	88.820	88.268	88.268	88.406	88.544	88.751	88.682	87.992	88.337	88.475	88.613	87.854	87.992	88.337	88.958	88.958	89.303	88.337	88.268	88.682	88.889	88.475	88.613	88.544	88.544	88.475	88.337	88.475	88.682	88.682	88.544
lcl|KX129738.1_cds_ANN89748.1_1	87.923	87.992	88.061	88.613	88.751	88.475	88.475	88.544	88.820	88.751	88.820	88.889	88.751	88.820	88.751	88.682	88.544	89.096	89.027	88.337	88.337	88.475	88.475	88.544	88.613	88.130	88.475	88.544	88.751	87.992	88.130	88.199	88.889	88.889	89.372	88.475	88.475	88.682	88.889	88.613	88.751	88.682	88.682	88.613	88.475	88.682	88.820	88.820	88.337
lcl|MG659724.1_cds_QEQ12754.1_1	87.854	87.923	87.992	88.958	89.096	88.682	88.682	88.682	88.889	88.820	88.889	88.958	88.820	88.889	88.820	88.751	88.613	89.303	89.372	88.820	88.820	88.958	89.096	89.027	89.096	88.751	88.958	88.958	89.096	88.199	88.337	88.544	89.165	89.096	89.441	88.820	88.682	88.889	89.096	88.820	88.958	88.889	88.889	88.820	88.682	88.889	89.027	89.027	88.751
lcl|MG659727.1_cds_QEQ12757.1_1	87.854	87.923	87.992	88.820	88.958	88.544	88.544	88.544	88.751	88.682	88.751	88.820	88.682	88.751	88.682	88.613	88.475	89.165	89.234	88.682	88.682	88.820	88.958	88.889	88.958	88.544	88.889	88.889	89.027	88.199	88.337	88.544	88.889	89.096	89.579	88.682	88.544	88.751	88.958	88.682	88.820	88.889	88.613	88.544	88.544	88.751	88.889	88.889	88.613
lcl|DQ211645.1_cds_ABB30045.1_1	88.751	88.820	88.889	89.510	89.648	88.958	88.958	89.303	89.372	89.303	89.372	89.441	89.303	89.372	89.303	89.165	89.027	89.579	89.648	89.234	89.234	89.372	89.372	89.579	89.510	88.820	89.165	89.303	89.441	88.682	88.820	89.096	89.372	89.648	89.924	89.303	89.165	89.372	89.579	89.441	89.303	89.372	89.372	89.303	89.165	89.372	89.510	89.510	89.372
lcl|KY362516.1_cds_ARB18228.1_1	88.475	88.544	88.613	89.372	89.510	88.958	88.958	89.372	89.441	89.372	89.441	89.510	89.372	89.441	89.372	89.234	89.096	89.579	89.648	89.234	89.234	89.372	89.234	89.579	89.510	88.682	89.027	89.165	89.303	88.544	88.682	88.958	89.234	89.510	89.786	89.234	89.096	89.303	89.510	89.372	89.234	89.303	89.303	89.234	89.096	89.303	89.441	89.441	89.234
lcl|MF289416.1_cds_ASW20658.1_1	88.337	88.406	88.475	89.372	89.510	88.820	88.820	89.165	89.234	89.165	89.234	89.303	89.165	89.234	89.165	89.027	88.889	89.441	89.510	89.096	89.096	89.234	89.234	89.441	89.372	88.682	89.027	89.165	89.303	88.544	88.682	88.958	89.234	89.510	89.924	89.165	89.027	89.234	89.441	89.303	89.165	89.234	89.234	89.165	89.027	89.234	89.372	89.372	89.234
lcl|MF289419.1_cds_ASW20661.1_1	88.268	88.337	88.406	89.303	89.441	88.751	88.751	89.096	89.165	89.096	89.165	89.234	89.096	89.165	89.096	88.958	88.820	89.372	89.441	89.027	89.027	89.165	89.165	89.372	89.303	88.613	88.958	89.096	89.234	88.475	88.613	88.889	89.165	89.441	89.855	89.096	88.958	89.165	89.372	89.234	89.096	89.165	89.165	89.096	88.958	89.165	89.303	89.303	89.165
lcl|AF527810.1_cds_AAM94278.1_1	88.544	88.475	88.544	89.027	89.165	88.889	88.889	88.958	89.234	89.165	89.234	89.303	89.165	89.234	89.165	88.958	88.820	89.234	89.303	88.889	88.889	89.027	89.027	89.096	89.165	88.544	88.958	88.958	89.096	88.337	88.475	88.958	89.303	89.027	89.372	89.027	88.820	88.958	89.165	88.889	89.027	88.958	88.958	88.889	88.751	88.958	89.096	89.096	88.958
lcl|HM452305.1_cds_ADQ57288.1_1	88.820	88.751	88.820	89.165	89.303	88.889	88.889	88.958	89.234	89.165	89.234	89.303	89.165	89.234	89.165	88.958	88.820	89.372	89.441	89.027	89.027	89.165	89.165	89.234	89.303	88.682	89.096	89.096	89.234	88.475	88.613	89.096	89.234	89.165	89.510	89.165	88.958	89.096	89.303	89.027	89.165	89.096	88.958	88.889	88.751	88.958	89.096	89.096	89.027
lcl|MH461097.1_cds_AZS18999.1_1	88.475	88.406	88.475	88.820	88.958	88.820	88.820	88.751	89.027	88.958	89.027	89.096	88.958	89.027	88.958	88.751	88.613	89.165	89.234	88.820	88.820	88.958	89.096	89.165	89.096	88.475	88.889	88.889	88.889	88.268	88.406	88.889	89.027	88.958	89.303	88.820	88.613	88.751	88.958	88.682	88.820	88.751	88.751	88.682	88.544	88.751	88.889	88.889	88.820
lcl|DQ446213.1_cds_ABD98122.1_1	88.406	88.337	88.406	88.889	89.027	88.613	88.613	88.682	88.958	88.889	88.958	89.027	88.889	88.958	88.889	88.682	88.544	89.096	89.165	88.751	88.751	88.889	89.027	88.958	89.027	88.406	88.820	88.820	88.820	88.199	88.337	88.820	88.958	88.889	89.234	88.889	88.682	88.820	89.027	88.751	88.889	88.820	88.820	88.751	88.613	88.820	88.958	88.958	88.751
lcl|DQ446214.1_cds_ABD98123.1_1	88.475	88.406	88.475	88.958	89.096	88.682	88.682	88.751	89.027	88.958	89.027	89.096	88.958	89.027	88.958	88.751	88.613	89.165	89.234	88.820	88.820	88.958	89.096	89.027	89.096	88.475	88.889	88.889	88.889	88.268	88.406	88.889	89.027	88.958	89.303	88.958	88.751	88.889	89.096	88.820	88.958	88.889	88.889	88.820	88.682	88.889	89.027	89.027	88.820
lcl|DQ446212.1_cds_ABD98121.1_1	88.406	88.337	88.406	88.889	89.027	88.613	88.613	88.682	88.958	88.889	88.958	89.027	88.889	88.958	88.889	88.682	88.544	89.096	89.165	88.751	88.751	88.889	89.027	89.096	89.027	88.406	88.820	88.820	88.820	88.199	88.337	88.820	88.958	88.889	89.234	88.889	88.682	88.820	89.027	88.751	88.889	88.820	88.820	88.751	88.613	88.820	88.958	88.958	88.751
lcl|KC867274.1_cds_AHL45282.1_1	88.475	88.406	88.475	88.958	89.096	88.682	88.682	88.751	89.027	88.958	89.027	89.096	88.958	89.027	88.958	88.751	88.613	89.165	89.234	88.958	88.958	89.096	89.234	89.165	89.234	88.475	88.889	88.889	88.889	88.268	88.406	88.889	89.027	88.958	89.303	88.958	88.751	88.889	89.096	88.820	88.958	88.889	88.889	88.820	88.682	88.889	89.027	89.027	88.820
lcl|KY213714.1_cds_APZ76785.1_1	88.475	88.406	88.475	88.958	89.096	88.682	88.682	88.751	89.027	88.958	89.027	89.096	88.958	89.027	88.958	88.751	88.613	89.165	89.234	88.958	88.958	89.096	89.234	89.165	89.234	88.475	88.889	88.889	88.889	88.268	88.406	88.889	89.027	88.958	89.303	88.958	88.751	88.889	89.096	88.820	88.958	88.889	88.889	88.820	88.682	88.889	89.027	89.027	88.820
lcl|MH396654.1_cds_QBP34428.1_1	88.544	88.475	88.544	89.027	89.165	88.751	88.751	88.820	89.096	89.027	89.096	89.165	89.027	89.096	89.027	88.820	88.682	89.234	89.303	88.889	88.889	89.027	89.165	89.096	89.165	88.544	88.958	88.958	88.958	88.337	88.475	88.958	89.096	89.027	89.372	89.027	88.820	88.958	89.165	88.889	89.027	88.958	88.958	88.889	88.751	88.958	89.096	89.096	88.889
lcl|MN866164.1_cds_QKW93957.1_1	88.544	88.475	88.544	89.096	89.234	88.751	88.751	88.820	89.096	89.027	89.096	89.165	89.027	89.096	89.027	88.820	88.682	89.234	89.303	88.889	88.889	89.027	89.165	89.096	89.165	88.544	88.958	88.958	88.958	88.475	88.613	89.096	89.096	89.027	89.372	89.027	88.820	88.958	89.165	88.889	89.027	88.958	88.958	88.889	88.751	88.958	89.096	89.096	88.751
lcl|MN866170.1_cds_QKW93960.1_1	88.613	88.544	88.613	89.096	89.234	88.820	88.820	88.889	89.165	89.096	89.165	89.234	89.096	89.165	89.096	88.889	88.751	89.303	89.372	88.958	88.958	89.096	89.234	89.165	89.234	88.613	89.027	89.027	89.027	88.406	88.544	89.027	89.165	89.096	89.441	89.096	88.889	89.027	89.234	88.958	89.096	89.027	89.027	88.958	88.820	89.027	89.165	89.165	88.820
lcl|MN866185.1_cds_QKW94276.1_1	88.751	88.682	88.751	89.234	89.372	88.958	88.958	89.027	89.303	89.234	89.303	89.372	89.234	89.303	89.234	89.027	88.889	89.441	89.510	89.096	89.096	89.234	89.372	89.303	89.372	88.751	89.165	89.165	89.165	88.544	88.682	89.165	89.303	89.234	89.579	89.234	89.027	89.165	89.372	89.096	89.234	89.165	89.165	89.096	88.958	89.165	89.303	89.303	88.958
lcl|MN866186.1_cds_QKW94277.1_1	88.751	88.682	88.751	89.234	89.372	88.958	88.958	89.027	89.303	89.234	89.303	89.372	89.234	89.303	89.234	89.027	88.889	89.441	89.510	89.096	89.096	89.234	89.372	89.303	89.372	88.751	89.165	89.165	89.165	88.544	88.682	89.165	89.303	89.234	89.579	89.234	89.027	89.165	89.372	89.096	89.234	89.165	89.165	89.096	88.958	89.165	89.303	89.303	88.958
lcl|MN866191.1_cds_QKW93963.1_1	88.613	88.544	88.613	89.096	89.234	88.820	88.820	88.889	89.165	89.096	89.165	89.234	89.096	89.165	89.096	88.889	88.751	89.303	89.372	88.958	88.958	89.096	89.234	89.165	89.234	88.613	89.027	89.027	89.027	88.406	88.544	89.027	89.165	89.096	89.441	89.096	88.889	89.027	89.234	88.958	89.096	89.027	89.027	88.958	88.820	89.027	89.165	89.165	88.820
lcl|MN866200.1_cds_QKW93972.1_1	88.613	88.544	88.613	89.096	89.234	88.820	88.820	88.889	89.165	89.096	89.165	89.234	89.096	89.165	89.096	88.889	88.751	89.303	89.372	88.958	88.958	89.096	89.234	89.165	89.234	88.613	89.027	89.027	89.027	88.406	88.544	89.027	89.165	89.096	89.441	89.096	88.889	89.027	89.234	88.958	89.096	89.027	89.027	88.958	88.820	89.027	89.165	89.165	88.820
lcl|KJ196326.1_cds_AHZ97365.1_1	88.682	88.613	88.682	89.165	89.303	88.889	88.889	88.958	89.234	89.165	89.234	89.303	89.165	89.234	89.165	88.958	88.820	89.372	89.441	89.027	89.027	89.165	89.165	89.234	89.303	88.820	89.234	89.234	89.372	88.613	88.751	89.234	89.234	89.027	89.372	89.027	88.820	88.958	89.165	88.889	89.027	88.958	88.958	88.889	88.751	88.958	89.096	89.096	88.889
lcl|KJ566219.1_cds_AHZ97367.1_1	88.751	88.682	88.751	89.372	89.510	89.096	89.096	89.165	89.441	89.372	89.441	89.510	89.372	89.441	89.372	89.165	89.027	89.579	89.648	89.234	89.234	89.372	89.372	89.441	89.510	89.027	89.441	89.441	89.579	88.682	88.820	89.303	89.441	89.234	89.579	89.234	89.027	89.165	89.372	89.096	89.234	89.165	89.165	89.096	88.958	89.165	89.303	89.303	89.096
lcl|KY484037.1_cds_ARB51457.1_1	88.889	88.820	88.889	89.510	89.648	89.234	89.234	89.303	89.579	89.510	89.579	89.648	89.510	89.579	89.510	89.303	89.165	89.717	89.786	89.372	89.372	89.510	89.510	89.579	89.648	89.027	89.441	89.441	89.579	88.682	88.820	89.303	89.579	89.372	89.717	89.372	89.165	89.303	89.510	89.234	89.372	89.303	89.303	89.234	89.096	89.303	89.441	89.441	89.234
lcl|U88414.1_cds_AAB48505.1_1	88.889	88.820	88.889	89.510	89.648	89.234	89.234	89.303	89.579	89.510	89.579	89.648	89.510	89.579	89.510	89.303	89.165	89.717	89.786	89.372	89.372	89.510	89.510	89.579	89.648	89.027	89.441	89.441	89.579	88.682	88.820	89.303	89.579	89.372	89.717	89.372	89.165	89.303	89.510	89.234	89.372	89.303	89.303	89.234	89.096	89.303	89.441	89.441	89.234
lcl|DQ211639.1_cds_ABB30039.1_1	83.954	83.989	84.058	83.989	83.920	83.782	83.782	83.575	83.575	83.644	83.713	83.713	83.575	83.644	83.575	83.851	83.713	83.920	83.851	83.506	83.506	83.644	83.851	83.920	83.989	83.299	83.644	83.782	83.851	83.713	83.713	83.713	83.506	83.713	83.713	83.230	83.023	83.092	83.161	83.161	83.023	83.023	82.954	82.885	83.161	83.092	82.954	83.092	83.437
lcl|KY484027.1_cds_ARB51447.1_1	83.954	83.989	84.058	83.989	83.920	83.782	83.782	83.575	83.575	83.644	83.713	83.713	83.575	83.644	83.575	83.851	83.713	83.920	83.851	83.506	83.506	83.644	83.851	83.920	83.989	83.299	83.644	83.782	83.851	83.713	83.713	83.713	83.506	83.713	83.713	83.230	83.023	83.092	83.161	83.161	83.023	83.023	82.954	82.885	83.161	83.092	82.954	83.092	83.437
lcl|U88411.1_cds_AAB48502.1_1	83.954	83.989	84.058	83.989	83.920	83.782	83.782	83.575	83.575	83.644	83.713	83.713	83.575	83.644	83.575	83.851	83.713	83.920	83.851	83.506	83.506	83.644	83.851	83.920	83.989	83.299	83.644	83.782	83.851	83.713	83.713	83.713	83.506	83.713	83.713	83.230	83.023	83.092	83.161	83.161	83.023	83.023	82.954	82.885	83.161	83.092	82.954	83.092	83.437
lcl|DQ211640.1_cds_ABB30040.1_1	83.954	83.989	84.058	83.851	83.782	83.506	83.506	83.437	83.437	83.506	83.575	83.575	83.437	83.506	83.437	83.644	83.506	83.782	83.713	83.230	83.230	83.368	83.575	83.506	83.713	83.161	83.506	83.644	83.713	83.575	83.575	83.575	83.230	83.575	83.575	83.161	83.092	83.161	83.230	83.230	83.092	83.092	83.023	82.954	83.230	83.161	83.023	83.161	83.368
lcl|EF123122.1_cds_ABL75927.1_1	87.095	87.164	87.233	87.164	87.302	87.164	87.164	87.647	87.785	87.785	87.923	87.992	87.854	87.923	87.854	87.578	87.440	87.509	87.578	87.302	87.302	87.440	87.509	87.578	87.647	86.611	87.302	87.302	87.647	86.888	87.026	87.164	87.371	87.095	87.233	87.440	87.302	87.509	87.578	87.302	87.440	87.233	87.371	87.095	87.164	87.302	87.371	87.233	87.026
lcl|KX013452.1_cds_APG38035.1_1	86.542	86.611	86.680	86.611	86.749	86.611	86.611	87.095	87.233	87.233	87.371	87.440	87.302	87.371	87.302	87.026	86.888	86.957	87.026	86.888	86.888	87.026	86.957	87.026	87.095	86.059	86.749	86.749	87.095	86.473	86.611	86.749	86.818	86.680	86.818	87.026	86.888	87.233	87.302	87.026	87.164	86.957	86.957	86.818	86.888	87.026	87.095	86.957	86.749
lcl|MF511223.1_cds_ASW22381.1_1	87.560	87.647	87.716	88.337	88.475	88.268	88.268	88.337	88.371	88.164	88.371	88.371	88.233	88.302	88.233	88.337	88.199	88.475	88.475	88.164	88.164	88.302	88.268	88.475	88.475	87.681	88.164	88.164	88.440	87.854	87.992	88.371	88.371	88.268	88.371	88.302	88.199	88.337	88.475	88.337	88.406	88.233	88.199	88.268	88.268	88.268	88.475	88.406	87.992
lcl|KY484036.1_cds_ARB51456.1_1	85.818	85.852	85.921	86.335	86.473	86.473	86.473	87.026	86.957	86.680	86.957	86.888	86.749	86.818	86.749	86.957	86.818	86.818	86.749	86.266	86.335	86.404	86.266	86.335	86.542	86.404	86.680	86.611	86.611	86.128	86.266	86.404	86.611	86.473	86.611	86.404	86.197	86.404	86.473	86.197	86.335	86.128	86.266	86.266	86.197	86.197	86.266	86.128	86.266
lcl|MH483987.1_cds_AWX63619.1_1	85.818	85.852	85.921	86.335	86.473	86.473	86.473	87.026	86.957	86.680	86.957	86.888	86.749	86.818	86.749	86.957	86.818	86.818	86.749	86.266	86.335	86.404	86.266	86.335	86.542	86.404	86.680	86.611	86.611	86.128	86.266	86.404	86.611	86.473	86.611	86.404	86.197	86.404	86.473	86.197	86.335	86.128	86.266	86.266	86.197	86.197	86.266	86.128	86.266
lcl|NC_005302.1_cds_NP_950237.1_1	85.818	85.852	85.921	86.335	86.473	86.473	86.473	87.026	86.957	86.680	86.957	86.888	86.749	86.818	86.749	86.957	86.818	86.818	86.749	86.266	86.335	86.404	86.266	86.335	86.542	86.404	86.680	86.611	86.611	86.128	86.266	86.404	86.611	86.473	86.611	86.404	86.197	86.404	86.473	86.197	86.335	86.128	86.266	86.266	86.197	86.197	86.266	86.128	86.266
lcl|U88410.1_cds_AAB48501.1_1	85.818	85.852	85.921	86.335	86.473	86.473	86.473	87.026	86.957	86.680	86.957	86.888	86.749	86.818	86.749	86.957	86.818	86.818	86.749	86.266	86.335	86.404	86.266	86.335	86.542	86.404	86.680	86.611	86.611	86.128	86.266	86.404	86.611	86.473	86.611	86.404	86.197	86.404	86.473	86.197	86.335	86.128	86.266	86.266	86.197	86.197	86.266	86.128	86.266
lcl|DQ211646.1_cds_ABB30046.1_1	86.370	86.473	86.542	86.749	86.888	86.680	86.680	86.542	86.611	86.335	86.611	86.542	86.404	86.473	86.404	86.611	86.473	86.749	86.680	86.266	86.266	86.404	86.266	86.473	86.542	86.128	86.611	86.542	86.542	86.197	86.335	86.542	86.888	86.473	86.680	86.680	86.888	87.095	87.164	86.888	87.026	86.818	86.957	86.888	86.888	86.888	87.095	86.957	86.404
lcl|KJ682817.1_cds_AIE16140.1_1	86.370	86.473	86.542	86.749	86.888	86.680	86.680	86.542	86.611	86.335	86.611	86.542	86.404	86.473	86.404	86.611	86.473	86.749	86.680	86.266	86.266	86.404	86.266	86.473	86.542	86.128	86.611	86.542	86.542	86.197	86.335	86.542	86.888	86.473	86.680	86.680	86.888	87.095	87.164	86.888	87.026	86.818	86.957	86.888	86.888	86.888	87.095	86.957	86.404
lcl|DQ211647.1_cds_ABB30047.1_1	86.922	87.026	87.095	87.026	87.164	87.095	87.095	86.957	87.026	86.749	87.026	86.957	86.818	86.888	86.818	87.026	86.888	87.164	87.095	86.818	86.818	86.957	86.818	87.026	87.095	86.680	87.026	86.957	86.957	86.542	86.680	86.957	87.302	87.026	87.233	87.233	87.302	87.509	87.578	87.440	87.578	87.371	87.509	87.440	87.440	87.440	87.647	87.647	86.888
lcl|MF511218.1_cds_ASW22376.1_1	86.922	87.026	87.095	87.509	87.647	87.440	87.440	87.440	87.371	87.095	87.371	87.302	87.164	87.233	87.164	87.371	87.233	87.509	87.440	87.026	87.026	87.164	87.164	87.371	87.440	87.371	87.578	87.509	87.647	87.164	87.302	87.578	87.923	87.509	87.716	87.440	87.026	87.440	87.509	87.233	87.371	87.164	87.302	87.233	87.233	87.233	87.302	87.164	87.302
lcl|GQ862371.1_cds_ADE06072.1_1	86.370	86.473	86.542	87.302	87.578	87.095	87.095	87.302	87.578	87.302	87.440	87.371	87.371	87.440	87.371	87.578	87.440	87.578	87.509	86.818	86.818	86.957	87.095	87.026	87.233	87.026	87.371	87.509	87.371	86.818	86.957	87.233	87.440	87.302	87.371	87.371	87.302	87.440	87.509	87.302	87.440	87.233	87.371	87.302	87.302	87.371	87.371	87.371	87.371
lcl|GQ862372.1_cds_ADE06073.1_1	86.370	86.473	86.542	87.302	87.578	87.095	87.095	87.302	87.578	87.302	87.440	87.371	87.371	87.440	87.371	87.578	87.440	87.578	87.509	86.818	86.818	86.957	87.095	87.026	87.233	87.026	87.371	87.509	87.371	86.818	86.957	87.233	87.440	87.302	87.371	87.371	87.302	87.440	87.509	87.302	87.440	87.233	87.371	87.302	87.302	87.371	87.371	87.371	87.371
lcl|KJ682822.1_cds_AIE16145.1_1	86.715	86.818	86.888	87.440	87.716	87.371	87.371	87.578	87.716	87.440	87.578	87.509	87.509	87.578	87.509	87.716	87.578	87.854	87.785	87.233	87.233	87.371	87.233	87.302	87.509	87.164	87.509	87.647	87.509	86.957	87.095	87.371	87.578	87.440	87.509	87.371	87.302	87.509	87.578	87.440	87.578	87.371	87.509	87.440	87.440	87.509	87.509	87.371	87.371
lcl|KR814836.1_cds_ANF05489.1_1	86.439	86.542	86.611	87.302	87.302	87.095	87.095	87.095	87.164	86.888	87.164	87.095	86.957	87.026	86.957	87.164	87.026	87.302	87.233	86.818	86.818	86.957	87.095	87.026	87.233	86.818	87.164	87.164	87.302	86.680	86.818	87.095	87.302	87.026	87.233	87.095	87.026	87.371	87.440	87.164	87.302	87.095	87.233	87.233	87.164	87.233	87.233	87.095	87.095
lcl|KX238958.1_cds_APB09911.1_1	86.695	86.801	86.872	87.367	87.438	87.084	87.084	87.084	87.155	86.872	87.155	87.084	86.943	87.013	86.943	87.155	87.013	87.297	87.226	86.730	86.730	86.872	87.226	87.013	87.226	86.872	87.226	87.226	87.155	86.872	87.013	87.084	87.438	87.155	87.226	87.155	87.084	87.367	87.438	87.297	87.297	87.084	87.226	87.155	87.155	87.155	87.084	86.943	87.155
lcl|KJ682819.1_cds_AIE16142.1_1	86.439	86.542	86.611	87.302	87.440	86.888	86.888	87.026	87.095	86.818	87.095	87.026	86.888	86.957	86.888	87.095	86.957	87.233	87.164	86.749	86.749	86.888	87.164	87.095	87.302	86.818	87.164	87.164	87.302	86.888	87.026	87.233	87.302	86.888	86.957	87.095	87.026	87.233	87.302	87.026	87.164	86.957	87.095	87.026	87.026	87.095	87.095	86.957	86.957
lcl|DQ211648.1_cds_ABB30048.1_1	86.163	86.266	86.335	86.818	86.957	86.542	86.542	86.542	86.611	86.335	86.611	86.542	86.404	86.473	86.404	86.611	86.473	86.749	86.680	86.404	86.404	86.542	86.680	86.611	86.957	86.266	86.611	86.611	86.749	86.128	86.266	86.473	86.818	86.542	86.611	86.473	86.404	86.749	86.818	86.542	86.680	86.473	86.611	86.542	86.542	86.611	86.611	86.473	86.473
lcl|KJ682815.1_cds_AIE16138.1_1	86.163	86.266	86.335	86.818	86.957	86.542	86.542	86.542	86.611	86.335	86.611	86.542	86.404	86.473	86.404	86.611	86.473	86.749	86.680	86.404	86.404	86.542	86.680	86.611	86.957	86.266	86.611	86.611	86.749	86.128	86.266	86.473	86.818	86.542	86.611	86.473	86.404	86.749	86.818	86.542	86.680	86.473	86.611	86.542	86.542	86.611	86.611	86.473	86.473
lcl|U88415.1_cds_AAB48506.1_1	86.163	86.266	86.335	86.818	86.957	86.542	86.542	86.542	86.611	86.335	86.611	86.542	86.404	86.473	86.404	86.611	86.473	86.749	86.680	86.404	86.404	86.542	86.680	86.611	86.957	86.266	86.611	86.611	86.749	86.128	86.266	86.473	86.818	86.542	86.611	86.473	86.404	86.749	86.818	86.542	86.680	86.473	86.611	86.542	86.542	86.611	86.611	86.473	86.473
lcl|KJ682823.1_cds_AIE16146.1_1	86.370	86.473	86.542	87.233	87.371	87.095	87.095	86.957	87.026	86.749	87.026	86.957	86.818	86.888	86.818	87.026	86.888	87.164	87.095	86.680	86.680	86.818	87.095	87.164	87.233	86.473	86.818	86.818	86.957	86.542	86.680	86.888	87.233	86.957	87.026	87.026	86.957	87.164	87.233	86.957	87.095	86.888	87.026	86.957	87.095	87.164	87.164	87.026	86.888
lcl|KY484040.1_cds_ARB51460.1_1	86.715	86.818	86.888	87.440	87.578	87.302	87.302	87.302	87.371	87.095	87.371	87.302	87.164	87.233	87.164	87.371	87.233	87.647	87.578	87.026	87.026	87.164	87.440	87.371	87.578	87.164	87.509	87.647	87.509	87.026	87.164	87.371	87.578	87.302	87.371	87.233	87.164	87.509	87.578	87.302	87.440	87.233	87.371	87.302	87.302	87.371	87.371	87.371	87.095
lcl|MF511219.1_cds_ASW22377.1_1	86.715	86.818	86.888	87.440	87.578	87.302	87.302	87.302	87.371	87.095	87.371	87.302	87.164	87.233	87.164	87.371	87.233	87.647	87.578	87.026	87.026	87.164	87.440	87.371	87.578	87.164	87.509	87.647	87.509	87.026	87.164	87.371	87.578	87.302	87.371	87.233	87.164	87.509	87.578	87.302	87.440	87.233	87.371	87.302	87.302	87.371	87.371	87.371	87.095
lcl|DQ076415.1_cds_AAZ38664.1_1	86.370	86.473	86.542	87.095	87.233	86.957	86.957	86.957	87.026	86.749	87.026	86.957	86.818	86.888	86.818	87.026	86.888	87.164	87.095	86.680	86.680	86.818	86.957	86.888	87.095	86.818	87.164	87.164	87.302	86.680	86.818	87.026	87.233	86.957	87.026	86.888	86.818	87.164	87.233	86.957	87.095	86.888	87.026	86.957	86.957	87.026	87.026	86.888	86.749
lcl|DQ076416.1_cds_AAZ38665.1_1	86.508	86.611	86.680	87.233	87.371	87.095	87.095	87.095	87.164	86.888	87.164	87.095	86.957	87.026	86.957	87.164	87.026	87.302	87.233	86.818	86.818	86.957	87.095	87.026	87.233	86.957	87.302	87.302	87.440	86.818	86.957	87.164	87.371	87.095	87.164	87.026	86.957	87.302	87.371	87.095	87.233	87.026	87.164	87.095	87.095	87.164	87.164	87.026	86.888
lcl|KY484044.1_cds_ARB51464.1_1	86.508	86.611	86.680	87.233	87.371	87.095	87.095	87.095	87.164	86.888	87.164	87.095	86.957	87.026	86.957	87.164	87.026	87.302	87.233	86.818	86.818	86.957	87.095	87.026	87.233	86.957	87.302	87.302	87.440	86.818	86.957	87.164	87.371	87.095	87.164	87.026	86.957	87.302	87.371	87.095	87.233	87.026	87.164	87.095	87.095	87.164	87.164	87.026	86.888
lcl|KJ682818.1_cds_AIE16141.1_1	86.922	87.026	87.095	87.440	87.716	87.371	87.371	87.371	87.440	87.164	87.302	87.233	87.233	87.302	87.233	87.440	87.302	87.716	87.647	87.095	87.095	87.233	87.233	87.164	87.371	87.026	87.371	87.371	87.509	87.233	87.371	87.371	87.509	87.302	87.371	87.371	87.233	87.509	87.578	87.440	87.578	87.371	87.647	87.509	87.440	87.509	87.509	87.371	87.302
lcl|KC880335.1_cds_AGR84316.1_1	87.060	87.164	87.233	87.509	87.785	87.578	87.578	87.578	87.647	87.371	87.509	87.440	87.440	87.509	87.440	87.647	87.509	87.785	87.716	87.164	87.164	87.302	87.440	87.371	87.578	87.164	87.647	87.578	87.716	87.440	87.578	87.578	87.785	87.371	87.578	87.716	87.440	87.578	87.647	87.647	87.785	87.578	87.716	87.716	87.647	87.716	87.716	87.578	87.509
lcl|KJ682820.1_cds_AIE16143.1_1	87.129	87.233	87.302	87.647	87.923	87.785	87.785	87.647	87.716	87.440	87.578	87.509	87.509	87.578	87.509	87.716	87.578	87.854	87.785	87.233	87.233	87.371	87.509	87.440	87.647	87.302	87.647	87.647	87.785	87.509	87.647	87.647	87.854	87.578	87.647	87.716	87.440	87.578	87.647	87.509	87.647	87.440	87.578	87.578	87.509	87.578	87.578	87.440	87.578
lcl|KJ682816.1_cds_AIE16139.1_1	86.922	87.026	87.095	87.578	87.854	87.440	87.440	87.578	87.647	87.371	87.509	87.440	87.440	87.509	87.440	87.716	87.578	87.785	87.716	87.164	87.164	87.302	87.440	87.371	87.578	87.233	87.578	87.578	87.716	87.440	87.578	87.578	87.785	87.509	87.578	87.509	87.371	87.647	87.716	87.578	87.716	87.509	87.647	87.647	87.578	87.647	87.647	87.509	87.440
lcl|KJ682821.1_cds_AIE16144.1_1	86.922	87.026	87.095	87.647	87.923	87.716	87.716	87.578	87.647	87.371	87.509	87.440	87.440	87.509	87.440	87.647	87.509	87.785	87.716	87.164	87.164	87.302	87.440	87.371	87.578	87.233	87.578	87.578	87.716	87.578	87.716	87.716	87.785	87.509	87.578	87.716	87.578	87.716	87.785	87.647	87.923	87.578	87.716	87.716	87.647	87.716	87.716	87.578	87.509
lcl|KJ682824.1_cds_AIE16147.1_1	86.922	87.026	87.095	87.509	87.785	87.578	87.578	87.578	87.647	87.371	87.509	87.440	87.440	87.509	87.440	87.647	87.509	87.785	87.716	87.164	87.164	87.302	87.440	87.371	87.578	87.233	87.578	87.578	87.716	87.440	87.578	87.578	87.785	87.647	87.578	87.440	87.302	87.578	87.647	87.509	87.647	87.440	87.578	87.578	87.509	87.578	87.578	87.440	87.509
lcl|MF511222.1_cds_ASW22380.1_1	86.991	87.095	87.164	87.509	87.785	87.440	87.440	87.440	87.509	87.233	87.371	87.302	87.302	87.371	87.302	87.509	87.371	87.647	87.578	87.026	87.026	87.164	87.302	87.371	87.440	87.095	87.440	87.440	87.578	87.302	87.440	87.440	87.716	87.509	87.578	87.440	87.302	87.578	87.647	87.509	87.647	87.440	87.578	87.578	87.509	87.578	87.578	87.440	87.371
lcl|MF547415.1_cds_ASV45880.1_1	86.439	86.542	86.611	87.233	87.233	86.888	86.888	87.026	87.233	87.095	87.371	87.302	87.164	87.233	87.164	87.233	87.095	87.095	87.026	86.749	86.749	86.888	86.888	86.818	86.888	86.611	86.957	86.957	87.095	86.611	86.749	86.888	87.233	86.818	87.026	86.818	86.749	87.164	87.233	86.957	87.095	86.888	86.888	87.026	86.957	87.026	87.026	87.164	86.957
lcl|DQ211641.1_cds_ABB30041.1_1	86.025	86.128	86.197	86.818	86.818	86.611	86.611	86.611	86.818	86.542	86.818	86.749	86.611	86.680	86.611	86.680	86.542	86.680	86.611	86.197	86.197	86.335	86.473	86.404	86.611	86.197	86.542	86.542	86.680	86.197	86.335	86.473	86.818	86.404	86.611	86.611	86.473	86.888	86.957	86.680	86.818	86.611	86.818	86.749	86.680	86.749	86.749	86.888	86.542
lcl|MF287636.1_cds_ATG31910.1_1	85.818	85.852	85.921	86.611	86.611	86.404	86.404	86.404	86.611	86.335	86.611	86.542	86.404	86.473	86.404	86.473	86.335	86.473	86.404	85.990	85.990	86.128	86.266	86.197	86.404	85.990	86.335	86.335	86.473	85.921	86.059	86.266	86.611	86.128	86.335	86.266	86.128	86.542	86.611	86.335	86.473	86.266	86.473	86.404	86.335	86.404	86.404	86.542	86.335
lcl|HQ378179.1_cds_AEI70581.1_1	85.680	85.783	85.852	86.473	86.473	86.266	86.266	86.266	86.473	86.197	86.473	86.404	86.266	86.335	86.266	86.335	86.197	86.335	86.266	85.990	85.990	86.128	86.128	86.059	86.404	85.852	86.197	86.197	86.335	85.852	85.990	86.128	86.473	86.059	86.404	86.128	85.990	86.404	86.473	86.197	86.335	86.128	86.335	86.266	86.197	86.266	86.266	86.404	86.197
lcl|MK442893.1_cds_QBW95915.1_1	85.749	85.852	85.921	86.542	86.542	86.335	86.335	86.335	86.542	86.266	86.542	86.473	86.335	86.404	86.335	86.404	86.266	86.404	86.335	86.059	86.059	86.197	86.197	86.128	86.473	85.921	86.266	86.266	86.404	85.783	85.921	86.197	86.542	86.128	86.473	86.197	86.059	86.473	86.542	86.266	86.404	86.197	86.404	86.335	86.266	86.335	86.335	86.473	86.404
lcl|MW464975.1_cds_UAN54813.1_1	78.399	78.468	78.537	78.744	78.813	78.537	78.537	78.330	78.675	78.537	78.813	78.744	78.606	78.675	78.606	78.813	78.675	78.813	78.744	78.399	78.261	78.399	78.399	78.399	78.468	78.330	78.606	78.675	78.330	78.192	78.330	78.192	78.399	78.261	78.537	78.640	78.468	78.675	78.813	78.606	78.675	78.330	78.675	78.468	78.675	78.606	78.606	78.675	78.537
lcl|DQ076413.1_cds_AAZ38662.1_1	85.852	85.921	85.990	86.680	86.818	86.473	86.473	86.266	86.611	86.335	86.473	86.404	86.404	86.473	86.404	86.197	86.059	86.473	86.542	85.852	85.852	85.852	86.059	86.266	86.197	86.128	86.542	86.542	86.335	85.921	86.059	86.404	86.335	86.266	86.473	86.888	86.680	86.680	86.680	86.542	86.680	86.542	86.749	86.404	86.680	86.680	86.749	86.749	86.404
lcl|KX013485.1_cds_APG38068.1_1	85.783	85.852	85.921	86.611	86.749	86.266	86.266	86.197	86.542	86.266	86.404	86.335	86.335	86.404	86.335	86.128	85.990	86.404	86.473	85.783	85.783	85.783	85.990	86.197	86.128	85.990	86.473	86.473	86.266	85.852	85.990	86.335	86.266	86.197	86.404	86.818	86.611	86.611	86.611	86.473	86.611	86.473	86.680	86.335	86.611	86.611	86.680	86.680	86.335
lcl|DQ144418.1_cds_ABA18804.1_1	85.990	86.059	86.128	86.749	87.026	86.404	86.404	86.404	86.611	86.335	86.473	86.404	86.404	86.473	86.404	86.404	86.266	86.542	86.611	85.783	85.783	85.921	85.990	86.059	86.128	86.128	86.611	86.611	86.404	86.128	86.266	86.473	86.059	86.473	86.680	86.957	86.888	87.026	87.026	86.749	86.888	86.749	86.818	86.473	86.749	86.818	86.818	86.818	86.611
lcl|DQ211650.1_cds_ABB30050.1_1	85.990	86.059	86.128	86.749	87.026	86.404	86.404	86.404	86.611	86.335	86.473	86.404	86.404	86.473	86.404	86.404	86.266	86.542	86.611	85.783	85.783	85.921	85.990	86.059	86.128	86.128	86.611	86.611	86.404	86.128	86.266	86.473	86.059	86.473	86.680	86.957	86.888	87.026	87.026	86.749	86.888	86.749	86.818	86.473	86.749	86.818	86.818	86.818	86.611
lcl|KY484048.1_cds_ARB51468.1_1	85.990	86.059	86.128	86.749	87.026	86.404	86.404	86.404	86.611	86.335	86.473	86.404	86.404	86.473	86.404	86.404	86.266	86.542	86.611	85.783	85.783	85.921	85.990	86.059	86.128	86.128	86.611	86.611	86.404	86.128	86.266	86.473	86.059	86.473	86.680	86.957	86.888	87.026	87.026	86.749	86.888	86.749	86.818	86.473	86.749	86.818	86.818	86.818	86.611
lcl|U88416.1_cds_AAB48507.1_1	85.576	85.645	85.714	86.335	86.611	85.990	85.990	85.990	86.197	85.921	86.059	85.990	85.990	86.059	85.990	85.990	85.852	86.128	86.197	85.369	85.369	85.507	85.576	85.645	85.714	85.714	86.197	86.197	85.990	85.714	85.852	86.059	85.645	86.059	86.266	86.542	86.473	86.611	86.611	86.335	86.473	86.335	86.404	86.059	86.335	86.404	86.404	86.404	86.197
lcl|MW464957.1_cds_UAN54795.1_1	86.266	86.335	86.404	86.266	86.335	85.921	85.921	86.059	86.335	86.197	86.335	86.404	86.266	86.335	86.266	86.404	86.266	86.611	86.680	86.542	86.404	86.542	86.335	86.404	86.473	86.128	86.611	86.749	86.473	86.335	86.473	86.542	86.335	86.128	86.059	85.990	85.783	85.921	86.059	86.059	86.059	85.783	86.128	85.921	86.335	86.059	86.128	86.266	86.404
lcl|MW464974.1_cds_UAN54812.1_1	86.266	86.335	86.404	86.404	86.473	86.059	86.059	86.197	86.473	86.335	86.473	86.542	86.404	86.473	86.404	86.542	86.404	86.749	86.818	86.680	86.542	86.680	86.473	86.404	86.611	86.128	86.611	86.749	86.473	86.335	86.473	86.542	86.473	86.128	86.059	86.128	85.783	85.921	86.059	86.059	86.059	85.783	86.128	85.921	86.335	86.059	86.128	86.266	86.542
lcl|MW464984.1_cds_UAN54822.1_1	86.404	86.473	86.542	86.404	86.473	86.059	86.059	86.197	86.473	86.335	86.473	86.542	86.404	86.473	86.404	86.542	86.404	86.749	86.818	86.680	86.542	86.680	86.473	86.542	86.611	86.128	86.611	86.749	86.473	86.335	86.473	86.542	86.473	86.266	86.197	85.990	85.921	86.059	86.197	86.197	86.197	85.921	86.266	86.059	86.473	86.197	86.266	86.404	86.542
lcl|MW464971.1_cds_UAN54809.1_1	86.266	86.335	86.404	86.404	86.473	86.059	86.059	86.197	86.473	86.335	86.473	86.542	86.404	86.473	86.404	86.542	86.404	86.749	86.818	86.680	86.542	86.680	86.473	86.542	86.611	86.128	86.611	86.749	86.473	86.335	86.473	86.542	86.473	86.266	86.197	86.128	85.921	86.059	86.197	86.197	86.197	85.921	86.266	86.059	86.473	86.197	86.266	86.404	86.542
lcl|MH178082.1_cds_AVY03783.1_1	86.404	86.473	86.542	86.404	86.473	86.059	86.059	86.197	86.473	86.335	86.473	86.542	86.404	86.473	86.404	86.542	86.404	86.749	86.818	86.680	86.542	86.680	86.473	86.542	86.611	86.128	86.611	86.749	86.473	86.335	86.473	86.542	86.473	86.266	86.197	86.128	85.921	86.059	86.197	86.197	86.197	85.921	86.266	86.059	86.473	86.197	86.266	86.404	86.542
lcl|MW464948.1_cds_UAN54786.1_1	86.404	86.473	86.542	86.404	86.473	86.059	86.059	86.197	86.473	86.335	86.473	86.542	86.404	86.473	86.404	86.542	86.404	86.749	86.818	86.680	86.542	86.680	86.473	86.542	86.611	86.128	86.611	86.749	86.473	86.335	86.473	86.542	86.473	86.266	86.197	86.128	85.921	86.059	86.197	86.197	86.197	85.921	86.266	86.059	86.473	86.197	86.266	86.404	86.542
lcl|MW464966.1_cds_UAN54804.1_1	86.404	86.473	86.542	86.404	86.473	86.059	86.059	86.197	86.473	86.335	86.473	86.542	86.404	86.473	86.404	86.542	86.404	86.749	86.818	86.680	86.542	86.680	86.473	86.542	86.611	86.128	86.611	86.749	86.473	86.335	86.473	86.542	86.473	86.266	86.197	86.128	85.921	86.059	86.197	86.197	86.197	85.921	86.266	86.059	86.473	86.197	86.266	86.404	86.542
lcl|MF511221.1_cds_ASW22379.1_1	86.025	86.094	86.163	86.853	86.922	86.094	86.094	86.508	86.646	86.370	86.646	86.577	86.439	86.508	86.439	86.577	86.439	86.784	86.853	86.163	86.163	86.301	86.508	86.439	86.508	86.577	86.922	87.060	86.646	86.577	86.715	86.577	86.370	86.439	86.646	86.991	86.508	86.646	86.784	86.646	86.646	86.508	86.715	86.370	86.646	86.508	86.577	86.577	86.715
lcl|MW464986.1_cds_UAN54824.1_1	83.437	83.506	83.575	83.713	83.782	83.299	83.299	83.161	83.437	83.299	83.575	83.506	83.368	83.437	83.368	83.644	83.506	83.713	83.644	83.230	83.092	83.230	83.299	83.230	83.299	83.161	83.644	83.782	83.368	83.299	83.437	83.299	83.506	83.299	83.368	83.575	83.230	83.368	83.506	83.230	83.368	83.092	83.299	83.161	83.230	83.230	83.230	83.230	83.230
lcl|MW464963.1_cds_UAN54801.1_1	85.783	85.852	85.921	86.335	86.404	85.990	85.990	85.783	86.059	85.921	86.197	86.128	85.990	86.059	85.990	86.266	86.128	86.404	86.335	85.921	85.783	85.921	86.128	85.921	85.990	85.852	86.335	86.473	86.059	85.852	85.990	85.921	85.990	85.921	85.990	86.197	85.852	85.990	86.128	85.990	85.990	85.714	85.990	85.714	85.921	85.921	85.921	85.921	85.990
lcl|MW464968.1_cds_UAN54806.1_1	85.714	85.783	85.852	86.197	86.266	85.852	85.852	85.507	85.645	85.645	85.783	85.852	85.714	85.783	85.714	85.921	85.783	86.266	86.197	85.921	85.783	85.921	86.128	85.921	85.990	85.714	86.197	86.335	85.921	85.714	85.852	85.783	85.576	85.783	85.852	86.059	85.714	85.852	85.990	85.714	85.852	85.576	85.852	85.576	85.783	85.783	85.783	85.783	85.852
lcl|MW464981.1_cds_UAN54819.1_1	85.714	85.783	85.852	86.197	86.266	85.852	85.852	85.507	85.645	85.645	85.783	85.852	85.714	85.783	85.714	85.921	85.783	86.266	86.197	85.921	85.783	85.921	86.128	85.921	85.990	85.714	86.197	86.335	85.921	85.714	85.852	85.783	85.576	85.783	85.852	86.059	85.714	85.852	85.990	85.714	85.852	85.576	85.852	85.576	85.783	85.783	85.783	85.783	85.852
lcl|MW464954.1_cds_UAN54792.1_1	85.714	85.783	85.852	85.852	85.921	85.645	85.645	85.438	85.714	85.576	85.852	85.783	85.645	85.714	85.645	85.921	85.783	86.059	85.990	85.576	85.438	85.576	85.783	85.576	85.783	85.576	85.852	85.990	85.714	85.507	85.645	85.576	85.369	85.576	85.645	85.852	85.507	85.783	85.921	85.783	85.783	85.507	85.783	85.507	85.714	85.714	85.714	85.714	85.645
lcl|MW464960.1_cds_UAN54798.1_1	85.714	85.783	85.852	85.852	85.921	85.783	85.783	85.438	85.714	85.576	85.852	85.783	85.645	85.714	85.645	85.921	85.783	86.059	85.990	85.576	85.438	85.576	85.783	85.576	85.783	85.576	85.852	85.990	85.714	85.507	85.645	85.576	85.369	85.576	85.645	85.852	85.507	85.783	85.921	85.783	85.783	85.507	85.783	85.507	85.714	85.714	85.714	85.714	85.645
lcl|MW464951.1_cds_UAN54789.1_1	85.921	85.990	86.059	86.197	86.266	85.852	85.852	85.783	86.059	85.921	86.197	86.128	85.990	86.059	85.990	86.266	86.128	86.404	86.335	85.783	85.783	85.921	86.128	85.921	85.990	85.852	86.335	86.473	86.059	85.852	85.990	85.921	85.852	85.921	85.990	86.197	85.852	85.852	85.990	85.852	85.990	85.714	85.990	85.714	85.783	85.783	85.783	85.783	85.990
lcl|MW464978.1_cds_UAN54816.1_1	85.645	85.714	85.783	85.921	85.990	85.714	85.714	85.369	85.645	85.507	85.783	85.714	85.576	85.645	85.576	85.852	85.714	85.990	85.921	85.507	85.369	85.507	85.714	85.507	85.714	85.438	85.921	86.059	85.645	85.438	85.576	85.507	85.438	85.507	85.576	85.921	85.576	85.576	85.714	85.576	85.714	85.438	85.714	85.438	85.645	85.714	85.645	85.645	85.576
lcl|KR814833.1_cds_ANF05486.1_1	83.885	83.989	84.058	84.472	84.679	84.610	84.610	84.610	84.955	84.886	84.955	84.886	84.886	84.955	84.955	84.886	84.817	84.748	84.817	84.541	84.610	84.679	84.472	84.541	84.679	84.196	84.403	84.541	84.541	84.196	84.334	84.472	84.265	84.265	84.403	84.541	84.058	84.127	84.196	84.334	84.472	84.196	83.989	84.058	84.265	84.265	83.989	83.851	84.058
lcl|KR814834.1_cds_ANF05487.1_1	83.885	83.989	84.058	84.472	84.679	84.610	84.610	84.610	84.955	84.886	84.955	84.886	84.886	84.955	84.955	84.886	84.817	84.748	84.817	84.541	84.610	84.679	84.472	84.541	84.679	84.196	84.403	84.541	84.541	84.196	84.334	84.472	84.265	84.265	84.403	84.541	84.058	84.127	84.196	84.334	84.472	84.196	83.989	84.058	84.265	84.265	83.989	83.851	84.058
lcl|KR814835.1_cds_ANF05488.1_1	83.678	83.782	83.851	84.403	84.610	84.403	84.403	84.403	84.748	84.679	84.748	84.679	84.679	84.748	84.679	84.679	84.610	84.541	84.610	84.334	84.403	84.472	84.334	84.265	84.403	83.713	84.058	84.196	84.334	83.851	83.989	84.265	83.989	84.058	84.196	84.334	83.851	83.920	83.989	84.127	84.265	83.920	83.782	83.851	84.058	84.058	83.920	83.782	83.782
lcl|DQ211638.1_cds_ABB30038.1_1	82.919	82.816	82.885	83.023	82.954	82.816	82.816	83.230	83.092	83.230	83.230	83.299	83.161	83.230	83.161	83.506	83.437	83.368	83.299	83.023	83.023	83.023	82.816	82.885	83.023	82.747	82.885	82.954	83.299	82.609	82.747	83.161	83.092	82.816	82.954	82.954	82.609	82.678	82.816	82.816	82.816	82.609	82.678	82.747	82.816	82.609	82.747	82.747	83.023
lcl|U04958.1_cds_AAA50177.1_1	82.850	82.747	82.816	82.954	82.885	82.747	82.747	83.161	83.023	83.161	83.161	83.230	83.092	83.161	83.092	83.437	83.368	83.299	83.230	82.954	82.954	82.954	82.747	82.816	82.954	82.678	82.816	82.885	83.230	82.540	82.678	83.092	83.023	82.747	82.885	82.885	82.540	82.609	82.747	82.747	82.747	82.540	82.609	82.678	82.747	82.540	82.678	82.678	82.954
lcl|MN811033.1_cds_QNH88017.1_1	82.781	82.816	82.885	82.816	82.747	82.057	82.057	82.540	82.333	82.471	82.471	82.540	82.402	82.471	82.540	82.678	82.609	82.609	82.540	82.264	82.402	82.402	82.195	82.126	82.264	82.333	82.540	82.609	82.816	82.402	82.540	82.678	82.747	82.609	82.747	82.609	82.402	82.264	82.471	82.471	82.471	82.195	82.333	82.264	82.471	82.264	82.402	82.402	82.333
lcl|MN811034.1_cds_QNH88018.1_1	82.919	82.954	83.023	82.954	82.885	82.195	82.195	82.678	82.471	82.471	82.609	82.678	82.540	82.609	82.678	82.816	82.747	82.747	82.678	82.402	82.540	82.540	82.471	82.264	82.402	82.609	82.816	82.885	82.954	82.540	82.678	82.678	82.885	82.885	83.023	82.609	82.471	82.402	82.609	82.609	82.609	82.540	82.471	82.402	82.678	82.402	82.540	82.540	82.402
lcl|MN811035.1_cds_QNH88019.1_1	82.919	82.954	83.023	82.954	82.885	82.195	82.195	82.678	82.471	82.471	82.609	82.678	82.540	82.609	82.678	82.816	82.747	82.747	82.678	82.402	82.540	82.540	82.471	82.264	82.402	82.609	82.816	82.885	82.954	82.540	82.678	82.678	82.885	82.885	83.023	82.609	82.471	82.402	82.609	82.609	82.609	82.540	82.471	82.402	82.678	82.402	82.540	82.540	82.402
lcl|MG516211.1_cds_AVO00705.1_1	83.195	83.230	83.299	83.092	83.161	82.747	82.747	83.092	82.885	83.023	83.023	83.092	82.954	83.023	83.092	83.299	83.230	83.161	83.092	82.816	82.954	82.816	82.885	82.816	82.816	82.816	83.023	83.092	83.437	82.609	82.747	83.023	83.230	83.230	83.368	83.023	83.023	82.954	83.161	83.161	83.161	82.954	83.023	83.092	83.161	82.954	83.092	83.092	83.023
lcl|MK299338.1_cds_QHB49949.1_1	83.264	83.299	83.230	82.885	82.816	82.402	82.402	82.885	82.816	82.816	82.816	82.885	82.747	82.816	82.885	83.092	83.023	82.954	82.885	82.609	82.747	82.609	82.816	82.747	82.747	82.540	82.609	82.678	83.023	82.540	82.540	82.816	83.023	83.023	83.023	82.954	82.954	82.885	83.092	83.161	83.092	82.885	82.954	83.023	83.092	82.885	83.023	83.023	82.816
lcl|MK299341.1_cds_QHB49952.1_1	83.264	83.299	83.230	82.885	82.816	82.402	82.402	82.885	82.816	82.816	82.816	82.885	82.747	82.816	82.885	83.092	83.023	82.954	82.885	82.609	82.747	82.609	82.816	82.747	82.747	82.540	82.609	82.678	83.023	82.540	82.540	82.816	83.023	83.023	83.023	82.954	82.954	82.885	83.092	83.161	83.092	82.885	82.954	83.023	83.092	82.885	83.023	83.023	82.816
lcl|MK299344.1_cds_QHB49955.1_1	83.264	83.299	83.230	82.885	82.816	82.402	82.402	82.885	82.816	82.816	82.816	82.885	82.747	82.816	82.885	83.092	83.023	82.954	82.885	82.609	82.747	82.609	82.816	82.747	82.747	82.540	82.609	82.678	83.023	82.540	82.540	82.816	83.023	83.023	83.023	82.954	82.954	82.885	83.092	83.161	83.092	82.885	82.954	83.023	83.092	82.885	83.023	83.023	82.816
[truncated: 216 more columns]
